# Supplementary material for: Understanding the metabolism of the tetralin degrader Sphingopyxis granuli strain TFA through genome-scale metabolic modelling
Source: Sci Rep. 2020 May 26;10:8651. doi: 10.1038/s41598-020-65258-9 (PMC7250832; doi:10.1038/s41598-020-65258-9)
Supplement: Supplementary file 2 — Supplementary Information 2. [file 41598_2020_65258_MOESM2_ESM.xlsx]

## Sheet: Content
Sheet	Content
S1_compounds_concentration	Concentration of compounds to test TFA growth in vivo. All compounds were added to the minimal medium except tetralin that was supplied in vapour phase
S2_biomass	Biomass composition of TFA, based on the biomass of iJN1411 and iJO1366.
S3_reactions	List of reactions whitin iIG743 (TFA metabolic reconstruction)
S4_metabolites	List of metabolites whitin iIG743 (TFA metabolic reconstruction)
S5_Macromolecular composition	Fraction of each component in the macromolecular composition of TFA
S6_Amino acid composition	Amino acid composition in TFA
S7_DNA composition	DNA composition in TFA
S8_RNA composition	RNA composition in TFA

## Sheet: S1_compounds_concentration
Metabolite	Final concentration in the minimal medium
Amino acids
L-asparagine	10 mM
L-glutamine	10 mM
L-phenylalanine	5 mM
L-proline	32 mM
L-tryptophan	5 mM
L-tyrosine	5 mM
Fatty acids
Butanoate	10 mM
Hexanoate	10 mM
Octanoate	10 mM
Oleate	10 mM
Pimelate	10 mM
Sebacate (Sebacic acid)	16 mM
3-hydroxybutyrate	40 mM and 8 mM
Aromatic compounds
3-(3-hydroxyphenyl)propanoate	5 mM
3-phenylpropanoate	5 mM
Tetralin	Saturated Medium
Sugars
Fructose	11.1 mM
Glucose	11.1 mM
Others
Acetate	16 mM
Ethanol	108.53 mM
Formaldehyde	10 mM
L-lactate	53 mM
Polyvinyl alcohol	45.4 mM

## Sheet: S2_biomass
S. granuli TFA WT Biomass Objective Function
	Notes	Macromolecule	overall wt%	composition (molar fraction)	mmol/gDW (Calc.)	metabolite	location	type	formula	C	H	N	O	P	S	MW (mg/mmol)	difference b/w metabolite and structual component	MWcorr (mg/mmol)	mg (if total 1 mmol)	total wt (mg)	composition (weight fraction)	g/gDW	mmol/gDW		Reference
	Reactants																								NH	Neidhardt FC, Ingraham JL, Schaechter M (1990) Physiology of the bacterial cell : a molecular approach. Sinauer Associates, Sunderland, Mass.
		Protein	0.586538	0.139424	0.65016	ala-L	cytoplasm	AA	C3H7NO2	3	7	1	2	0	0	89.094	h2o	89.094	12.4219	125.781	0.098758	0.0579254	0.65016
				0.0768542	0.358385	arg-L	cytoplasm	AA	C6H15N4O2	6	15	4	2	0	0	175.212	h2o	175.212	13.4658		0.107057	0.0627933	0.358385
				0.0240272	0.112043	asn-L	cytoplasm	AA	C4H8N2O3	4	8	2	3	0	0	132.119	h2o	132.119	3.17445		0.0252379	0.014803	0.112043
				0.0619933	0.289086	asp-L	cytoplasm	AA	C4H6NO4	4	6	1	4	0	0	132.095	h2o	132.095	8.18901		0.0651053	0.0381868	0.289086
				0.0076943	0.0358799	cys-L	cytoplasm	AA	C3H7NO2S	3	7	1	2	0	1	121.16	h2o	121.16	0.932242		0.00741163	0.00434721	0.0358799
				0.0529454	0.246894	gln-L	cytoplasm	AA	C5H10N2O3	5	10	2	3	0	0	146.146	h2o	146.146	7.73776		0.0615178	0.0360825	0.246894
				0.0296719	0.138365	glu-L	cytoplasm	AA	C5H8NO4	5	8	1	4	0	0	146.122	h2o	146.122	4.33572		0.0344704	0.0202182	0.138365
				0.0900908	0.420109	gly	cytoplasm	AA	C2H5NO2	2	5	1	2	0	0	75.067	h2o	75.067	6.76284		0.0537668	0.0315363	0.420109
				0.0197555	0.0921235	his-L	cytoplasm	AA	C6H9N3O2	6	9	3	2	0	0	155.157	h2o	155.157	3.06521		0.0243694	0.0142936	0.0921235
				0.0497386	0.23194	ile-L	cytoplasm	AA	C6H13NO2	6	13	1	2	0	0	131.175	h2o	131.175	6.52446		0.0518717	0.0304247	0.23194
				0.0979504	0.45676	leu-L	cytoplasm	AA	C6H13NO2	6	13	1	2	0	0	131.175	h2o	131.175	12.8486		0.102151	0.0599155	0.45676
				0.0277523	0.129414	lys-L	cytoplasm	AA	C6H15N2O2	6	15	2	2	0	0	147.198	h2o	147.198	4.08509		0.0324778	0.0190495	0.129414
				0.0232186	0.108273	met-L	cytoplasm	AA	C5H11NO2S	5	11	1	2	0	1	149.214	h2o	149.214	3.46454		0.0275443	0.0161558	0.108273
				0.0350539	0.163462	phe-L	cytoplasm	AA	C9H11NO2	9	11	1	2	0	0	165.192	h2o	165.192	5.79062		0.0460374	0.0270027	0.163462
				0.053959	0.25162	pro-L	cytoplasm	AA	C5H9NO2	5	9	1	2	0	0	115.132	h2o	115.132	6.21241		0.0493907	0.0289696	0.25162
				0.0507753	0.236774	ser-L	cytoplasm	AA	C3H7NO3	3	7	1	3	0	0	105.093	h2o	105.093	5.33613		0.042424	0.0248833	0.236774
				0.0517636	0.241383	thr-L	cytoplasm	AA	C4H9NO3	4	9	1	3	0	0	119.12	h2o	119.12	6.16608		0.0490224	0.0287535	0.241383
				0.0144985	0.0676089	trp-L	cytoplasm	AA	C11H12N2O2	11	12	2	2	0	0	204.229	h2o	204.229	2.96101		0.023541	0.0138077	0.0676089
				0.0223581	0.10426	tyr-L	cytoplasm	AA	C9H11NO3	9	11	1	3	0	0	181.191	h2o	181.191	4.05108		0.0322075	0.0188909	0.10426
				0.0704745	0.328635	val-L	cytoplasm	AA	C5H11NO2	5	11	1	2	0	0	117.148	h2o	117.148	8.25595		0.0656376	0.0384989	0.328635
		DNA	0.0173077	0.168896	0.00606091	datp	cytoplasm	DNA	C10H12N5O12P3	10	12	5	12	3	0	487.151	ppi	487.151	82.278	482.304	0.170594	0.00295258	0.00606091
				0.330863	0.0118732	dctp	cytoplasm	DNA	C9H12N3O13P3	9	10	3	13	3	0	461.109	ppi	461.109	152.564		0.316323	0.00547482	0.0118732
				0.330994	0.0118778	dgtp	cytoplasm	DNA	C10H12N5O13P3	10	12	5	13	3	0	503.15	ppi	503.15	166.539		0.345299	0.00597633	0.0118778
				0.169247	0.00607349	dttp	cytoplasm	DNA	C10H13N2O14P3	10	13	2	14	3	0	478.136	ppi	478.136	80.923		0.167784	0.00290395	0.00607349
		RNA	0.220192	0.066005	0.119885	ctp	cytoplasm	RNA	C9H12N3O14P3	9	12	3	14	3	0	479.124	ppi	479.124	31.6246	121.231	0.260862	0.0574398	0.119885
				0.0773755	0.140537	gtp	cytoplasm	RNA	C10H12N5O14P3	10	12	5	14	3	0	519.149	ppi	519.149	40.1694		0.331346	0.0729598	0.140537
				0.0476424	0.0865329	utp	cytoplasm	RNA	C9H11N2O15P3	9	11	2	15	3	0	480.108	ppi	480.108	22.8735		0.188677	0.0415451	0.0865329
				0.0527948	0.0958912	atp**	cytoplasm	RNA	C10H12N5O13P3	10	12	5	13	3	0	503.15	ppi	503.15	26.5637		0.219116	0.0482477	0.0958912
		murein	0.0240385		0.007917	murein4p4p	periplasm	murein	C74H114N14O40
					0.00197946	murein3p3p	periplasm	murein	C68H104N12O38
					0.00294141	murein4px4p	periplasm	murein	C74H112N14O39
					0.000326	murein3px4p	periplasm	murein	C71H107N13O38
					6.61586e-05	murein4px4px4p	periplasm	murein	C111H167N21O58
		lipid	0.0817308		0.0006	pe140	periplasm	lipid	C33H66N1O8P1
					0.0086	pe160	periplasm	lipid	C37H74N1O8P1
					0.0419	pe161	periplasm	lipid	C37H70N1O8P1
					0.019	pe181	periplasm	lipid	C41H78N1O8P1
					0.0028	pe180	periplasm	lipid	C41H82N1O8P1
					0.046	pg160	periplasm	lipid	C38H74O10P1
					0.0231	pg161	periplasm	lipid	C38H70O10P1
					0.0105	pg181	periplasm	lipid	C42H78O10P1
					0.0015	pg180	periplasm	lipid	C42H82O10P1
					9.37047e-05	clpn140	periplasm	lipid	C65H124O17P2
					0.00115853	clpn160	periplasm	lipid	C73H140O17P2
					0.000230002	clpn161	periplasm	lipid	C73H132O17P2
					0.00328818	clpn181	periplasm	lipid	C81H148O17P2
					8.52e-06	clpn180	periplasm	lipid	C81H156O17P2
					0.00166731	cpg160	cytoplasm	lipid	C40H74O10P1
					0.000562376	sphgn	cytoplasm	lipid	C18H40NO2
		inorganic ions	0.00961538		0.15851	k	cytoplasm	inorganic ions	K
					0.0105673	nh4	cytoplasm	inorganic ions	H4N
					0.00704488	mg2	cytoplasm	inorganic ions	Mg
					0.00422693	ca2	cytoplasm	inorganic ions	Ca
					0.00634039	fe2	cytoplasm	inorganic ions	Fe
					0.00634039	fe3	cytoplasm	inorganic ions	Fe
					0.00281795	cu2	cytoplasm	inorganic ions	Cu
					0.00281795	mn2	cytoplasm	inorganic ions	Mn
					0.00281795	cobalt2	cytoplasm	inorganic ions	Co
					0.00281795	zn2	cytoplasm	inorganic ions	Zn
					0.00422693	cl	cytoplasm	inorganic ions	Cl
					0.00281795	ni2	cytoplasm	inorganic ions	Ni
					0.00352244	na1	cytoplasm	inorganic ions	Na
					0.00352244	so4	cytoplasm	inorganic ions	O4S
					0.00352244	pi**	cytoplasm	inorganic ions	HO4P
		soluble pool	0.0278846		0.0332705	ptrc	cytoplasm	polyamine	C4H14N2
					0.0005	spmd	cytoplasm	polyamine	C7H22N3
					0.001	amp	cytoplasm	nucleotide	C10H12N5O7P
					0.003	udpg	cytoplasm	nucleotide sugar	C15H22N2O17P2
					0.000279167	accoa	cytoplasm	cofactor	C23H34N7O17P3S
					0.0001675	coa	cytoplasm	cofactor	C21H32N7O16P3S
					9.82667e-05	succoa	cytoplasm	cofactor	C25H35N7O19P3S
					3.12667e-05	malcoa	cytoplasm	cofactor	C24H33N7O19P3S
					0.00178667	nad	cytoplasm	cofactor	C21H26N7O14P2
					4.46667e-05	nadh	cytoplasm	cofactor	C21H27N7O14P2
					0.000111667	nadp	cytoplasm	cofactor	C21H25N7O17P3
					0.000335	nadph	cytoplasm	cofactor	C21H26N7O17P3
					0.000223333	fad	cytoplasm	cofactor	C27H31N9O15P2
					0.000223333	mlthf	cytoplasm	cofactor	C20H21N7O6
					0.000223333	5mthf	cytoplasm	cofactor	C20H24N7O6
					0.000223333	thmpp	cytoplasm	cofactor	C12H16N4O7P2S
					0.000223333	q8h2	cytoplasm	cofactor	C49H76O4
					0.000223333	pydx5p	cytoplasm	cofactor	C8H8NO6P
					0.000223333	hemeO	cytoplasm	cofactor	C49H56FeN4O5
					0.000223333	sheme	cytoplasm	cofactor	C42H36FeN4O16
					0.000223333	gthrd	cytoplasm	cofactor	C10H16N3O6S
					0.000223333	10fthf	cytoplasm	cofactor	C20H21N7O7
					0.000223333	chor	cytoplasm	cofactor	C10H8O6
					0.000223333	ribflv	cytoplasm	cofactor	C17H20N4O6
					0.000223333	mocogdp	cytoplasm	cofactor	C20H22N10O15P2S2Mo
					0.000223333	btamp	cytoplasm	cofactor	C20H27N7O9PS
					0.000223333	lipopb	cytoplasm	cofactor	C8H13OS2
					0.000223333	bmocogdp	cytoplasm	cofactor	C40H44N20O27P4S4Mo
					0.000223	5hecto	cytoplasm	solute	C6H10N2O3
	Total				46.9189	atp	cytoplasm		C10H12N5O13P5
	Total				41.3974	h2o	cytoplasm		H2O
	Products
	Total				46.7502	adp	cytoplasm		C10H12N5O10P2
	Total				46.7502	h	cytoplasm		H
	Total				46.7467	pi	cytoplasm		HO4P
	Total				0.73868	ppi	cytoplasm		HO7P2
	**Included in the total value
	NGAM (ATPM) aerobiosis	0.92	Data from P. putida KT2440 (Reference:Response of Pseudomonas putida KT2440 to increased NADH and ATP demand. Ebert BE, Kurth F, Grund M, Blank LM, Schmid A. Applied and Environmental Microbiology. 2011 Sep;77(18):6597-6605. DOI: 10.1128/AEM.05588-11)
	NGAM (ATPM) anaerobiosis	0.15
	Maintenance
	GAM (biosynthetic + other) =	46.7502	Data from P. putida KT2440 ( High-quality genome-scale metabolic modelling of Pseudomonas putida highlights its broad metabolic capabilities. Nogales, J., Mueller, J., Gudmundsson, S., Canalejo, F. J., Duque, E., Monk, J., et al. (2019). Environ. Microbiol. doi: 10.1111/1462-2920.14843)
	WT BOF
	Abbreviation	Equation
Aerobiosis	Biomass_AE	0.000223 10fthf[c] + 0.0005 5hecto[c] + 0.000223 5mthf[c] + 0.000279 accoa[c] + 0.758846 ala_L[c] + 0.001 amp[c] + 0.418295 arg_L[c] + 0.130773 asn_L[c] + 0.337412 asp_L[c] + 46.9189 atp[c] + 0.000223 bmocogdp[c] + 0.000223 btamp[c] + 0.004226 ca2[c] + 0.000223 chor[c] + 0.004226 cl[c] + 0.000094 clpn140[p] + 0.001159 clpn160[p] + 0.000230 clpn161[p] + 0.00000852 clpn180[p] + 0.003288 clpn181[p] …
Anaerobiosis	Biomass_AN*	0.000223 10fthf[c] + 0.000223 5mthf[c] + 0.000279 accoa[c] + 0.758846 ala_L[c] + 0.001 amp[c] + 0.418295 arg_L[c] + 0.130773 asn_L[c] + 0.337412 asp_L[c] + 46.9189 atp[c] + 0.004226 ca2[c] + 0.000223 chor[c] + 0.004226 cl[c] + 0.000094 clpn140[p] + 0.001159 clpn160[p] + 0.000230 clpn161[p] + 0.00000852 clpn180[p] + 0.003288 clpn181[p] + 0.000167 coa[c] + 0.002817 cobalt2[c] + 0.0016673 cpg160[c] …
	*Only the Biomass_AE is present in S3_reactions. For anaerobic conditions it should be replace by Biomass_AN whose equation is in this table.
	Metabolites absent in anaerobic biomass
	Pyridoxal_5__phosphate	pydx5p
	Heme_O	hemeO
	Siroheme	sheme
	Reduced_glutathione	gthrd
	Riboflavin	ribflv
	molybdopterin_guanine_dinucleotide	mocogdp
	Biotinyl_5__AMP	btamp
	lipoate__protein_bound_	lipopb
	bis_molybdopterin_guanine_dinucleotide	bmocogdp
	5_hydroxyectoine	5hecto

## Sheet: S3_reactions
Rxn name	Rxn description	Formula	Gene-reaction association	Genes	Proteins	Subsystem	Reversible	LB	UB	Objective	Confidence Score	EC Number	Notes	References
12DHHHND	1,2 dihydroxy 1,2,5,6,7,8 hexahydronaphthalene deshydrogenase	nad[c] + 12dhhhn[c] -> h[c] + nadh[c] + 12dht[c]	SGRAN_2800	SGRAN_2800	ThnB	Aromatic Compounds Degradation, Tetralin degradation	0	0	1000	0	4			Moreno-Ruiz E, Hernaez MJ, Martinez-Perez O, Santero E. J Bacteriol (2003) 185(6): 2026-30.
12DHTEDOX	1,2 dihydroxy 5,6,7,8 tetrahydronaphthalene extradiol dioxygenase	12dht[c] + o2[c] -> h[c] + ochbda[c]	SGRAN_2801	SGRAN_2801	ThnC	Aromatic Compounds Degradation, Tetralin degradation	0	0	1000	0	4			Hernaez MJ, Floriano B, Rios JJ, Santero E. Appl Environ Microbiol (2002) 68(10): 4841-6.
23CTI2	dodecenyl coa cis trans isomerization cis dodec 3 enoyl CoA	dded3coa[c] -> dd2coa[c]				Fatty Acid Metabolism	0	0	1000	0	1
25DKGLCNt2rpp	2 5 diketo D gluconate transport via proton symport reversible periplasm	h[p] + 25dkglcn[p] <=> h[c] + 25dkglcn[c]				Transport Inner Membrane	1	-1000	1000	0	1
25DKGLCNtex	2 5 diketo D gluconate transport via diffusion extracellular to periplasm	25dkglcn[e] <=> 25dkglcn[p]				Transport Outer Membrane	1	-1000	1000	0	1
2A3C6SADC	2 amino 3 carboxymuconate 6 semialdehyde decarboxylase	h[c] + 2a3c6smald[c] -> co2[c] + 2a6smald[c]	SGRAN_3562	SGRAN_3562	NbaD	Aromatic Compounds Degradation	0	0	1000	0	1			Li, T.; Ma, J.K.; Hosler, J.P.; Davidson, V.L.; Liu, A.; J. Am. Chem. Soc. 129, 9278-9279 (2007)
2AACLPGT160	2 acyl acyl carrier protein glycerophospho glycerol acyltransferase n C160	2agpg160[c] + palmACP[c] -> ACP[c] + pg160[c]	SGRAN_1928	SGRAN_1928		Glycerophospholipid Metabolism	0	0	1000	0	1
2AACLPGT161	2 acyl acyl carrier protein glycerophospho glycerol acyltransferase n C160	2agpg161[c] + hdeACP[c] -> ACP[c] + pg161[c]	SGRAN_1928	SGRAN_1928		Glycerophospholipid Metabolism	0	0	1000	0	1
2AACLPGT180	2 acyl acyl carrier protein glycerophospho glycerol acyltransferase n C160	2agpg180[c] + ocdcaACP[c] -> ACP[c] + pg180[c]	SGRAN_1928	SGRAN_1928		Glycerophospholipid Metabolism	0	0	1000	0	1
2AACLPGT181	2 acyl acyl carrier protein glycerophospho glycerol acyltransferase n C160	2agpg181[c] + octeACP[c] -> ACP[c] + pg181[c]	SGRAN_1928	SGRAN_1928		Glycerophospholipid Metabolism	0	0	1000	0	1
2AACLPPEAT160	2 acyl acyl carrier protein glycerophospho glycerol acyltransferase n C160	palmACP[c] + 2agpe160[c] -> ACP[c] + pe160[c]	SGRAN_1928	SGRAN_1928		Glycerophospholipid Metabolism	0	0	1000	0	1
2AACLPPEAT161	2 acyl acyl carrier protein glycerophospho glycerol acyltransferase n C160	hdeACP[c] + 2agpe161[c] -> ACP[c] + pe161[c]	SGRAN_1928	SGRAN_1928		Glycerophospholipid Metabolism	0	0	1000	0	1
2AACLPPEAT180	2 acyl acyl carrier protein glycerophospho glycerol acyltransferase n C160	ocdcaACP[c] + 2agpe180[c] -> ACP[c] + pe180[c]	SGRAN_1928	SGRAN_1928		Glycerophospholipid Metabolism	0	0	1000	0	1
2AACLPPEAT181	2 acyl acyl carrier protein glycerophospho glycerol acyltransferase n C160	octeACP[c] + 2agpe181[c] -> ACP[c] + pe181[c]	SGRAN_1928	SGRAN_1928		Glycerophospholipid Metabolism	0	0	1000	0	1
2AGPA120tipp	2-Acyl-sn-glycero-3-phosphatidate (n-C12:0) transporter via facilitated diffusion (periplasm)	2ddecg3p[p] -> 2ddecg3p[c]	SGRAN_1928	SGRAN_1928		Transport, Inner Membrane	0	0	1000	0	1
2AGPA140tipp	2-Acyl-sn-glycero-3-phosphatidate (n-C14:0) transporter via facilitated diffusion (periplasm)	2tdecg3p[p] -> 2tdecg3p[c]	SGRAN_1928	SGRAN_1928		Transport, Inner Membrane	0	0	1000	0	1
2AGPA141tipp	2-Acyl-sn-glycero-3-phosphatidate (n-C14:1) transporter via facilitated diffusion (periplasm)	2tdec7eg3p[p] -> 2tdec7eg3p[c]	SGRAN_1928	SGRAN_1928		Transport, Inner Membrane	0	0	1000	0	1
2AGPA160tipp	2-Acyl-sn-glycero-3-phosphatidate (n-C16:0) transporter via facilitated diffusion (periplasm)	2hdecg3p[p] -> 2hdecg3p[c]	SGRAN_1928	SGRAN_1928		Transport, Inner Membrane	0	0	1000	0	1
2AGPA161tipp	2-Acyl-sn-glycero-3-phosphatidate (n-C16:1) transporter via facilitated diffusion (periplasm)	2hdec9eg3p[p] -> 2hdec9eg3p[c]	SGRAN_1928	SGRAN_1928		Transport, Inner Membrane	0	0	1000	0	1
2AGPA180tipp	2-Acyl-sn-glycero-3-phosphatidate (n-C18:0) transporter via facilitated diffusion (periplasm)	2odecg3p[p] -> 2odecg3p[c]	SGRAN_1928	SGRAN_1928		Transport, Inner Membrane	0	0	1000	0	1
2AGPA181tipp	2-Acyl-sn-glycero-3-phosphatidate (n-C18:1) transporter via facilitated diffusion (periplasm)	2odec11eg3p[p] -> 2odec11eg3p[c]	SGRAN_1928	SGRAN_1928		Transport, Inner Membrane	0	0	1000	0	1
2AGPE160tipp	2-Acyl-sn-glycero-3-phosphoethanolamine (n-C16:0) transporter via facilitated diffusion (periplasm)	2agpe160[p] -> 2agpe160[c]	SGRAN_1928	SGRAN_1928		Transport, Inner Membrane	0	0	1000	0	1
2AGPE161tipp	2-Acyl-sn-glycero-3-phosphoethanolamine (n-C16:1) transporter via facilitated diffusion (periplasm)	2agpe161[p] -> 2agpe161[c]	SGRAN_1928	SGRAN_1928		Transport, Inner Membrane	0	0	1000	0	1
2AGPE180tipp	2-Acyl-sn-glycero-3-phosphoethanolamine (n-C18:0) transporter via facilitated diffusion (periplasm)	2agpe180[p] -> 2agpe180[c]	SGRAN_1928	SGRAN_1928		Transport, Inner Membrane	0	0	1000	0	1
2AGPE181tipp	2-Acyl-sn-glycero-3-phosphoethanolamine (n-C18:1) transporter via facilitated diffusion (periplasm)	2agpe181[p] -> 2agpe181[c]	SGRAN_1928	SGRAN_1928		Transport, Inner Membrane	0	0	1000	0	1
2AGPG160tipp	2-Acyl-sn-glycero-3-phosphoglycerol (n-C16:0) transporter via facilitated diffusion (periplasm)	2agpg160[p] -> 2agpg160[c]	SGRAN_1928	SGRAN_1928		Transport, Inner Membrane	0	0	1000	0	1
2AGPG161tipp	2-Acyl-sn-glycero-3-phosphoglycerol (n-C16:1) transporter via facilitated diffusion (periplasm)	2agpg161[p] -> 2agpg161[c]	SGRAN_1928	SGRAN_1928		Transport, Inner Membrane	0	0	1000	0	1
2AGPG180tipp	2-Acyl-sn-glycero-3-phosphoglycerol (n-C18:0) transporter via facilitated diffusion (periplasm)	2agpg180[p] -> 2agpg180[c]	SGRAN_1928	SGRAN_1928		Transport, Inner Membrane	0	0	1000	0	1
2AGPG181tipp	2-Acyl-sn-glycero-3-phosphoglycerol (n-C18:1) transporter via facilitated diffusion (periplasm)	2agpg181[p] -> 2agpg181[c]	SGRAN_1928	SGRAN_1928		Transport, Inner Membrane	0	0	1000	0	1
2AMIMUCDEA	2 aminomuconate deaminase	h[c] + h2o[c] + 2amimuc[c] -> nh4[c] + oxalc[c]	SGRAN_3550	SGRAN_3550	AmnD	Aromatic Compounds Degradation	0	0	1000	0	1
2AMIMUCSAD	2 aminomucoate semialdehyde dehydrogenase	nad[c] + 2a6smald[c] + h2o[c] -> 2 h[c] + nadh[c] + 2amimuc[c]	SGRAN_3552	SGRAN_3552	AmnC	Aromatic Compounds Degradation	0	0	1000	0	1
2DHGLCK	dehydrogluconokinase	2 h[c] + atp[c] + 2dhglcn[c] -> adp[c] + 6p2dhglcn[c]	SGRAN_0244	SGRAN_0244		Glycolysis	0	0	1000	0	2	2.7.1.13
2DHGLCNkt-tpp	2-ketogluconate transporter	h[p] + 2dhglcn[p] -> h[c] + 2dhglcn[c]	SGRAN_2683	SGRAN_2683		Transport Inner Membrane	0	0	1000	0	2
2DHGLCNtex	ketogluconate transport via diffusion extracellular to periplasm	2dhglcn[e] <=> 2dhglcn[p]				Transport Outer Membrane	1	-1000	1000	0	1
34HPPOR	4 Hydroxyphenylpyruvateoxygen oxidoreductase	o2[c] + 34hpp[c] -> co2[c] + hgentis[c]	SGRAN_3706	SGRAN_3706		Aromatic Compounds Degradation Homogentisate pathway	0	0	1000	0	2	1.13.11.27
3AIBT2	L 3 aminoisobutyrate transaminase	ala_L[c] + mmtsa[c] <=> pyr[c] + 3aib[c]	SGRAN_1896	SGRAN_1896		Valine Leucine and Isoleucine Metabolism	1	-1000	1000	0	3	2.6.1.22
3DSPHR	3 Dehydrosphinganine reductase	h[c] + nadph[c] + 3dsphgn[c] -> nadp[c] + sphgn[c]				Sphingolipid Metabolism	0	0	1000	0	1	1.1.1.102
3HACOAD	3-hydroxyadipyl-CoA dehydrogenase	nad[c] + 3hadplcoa[c] -> h[c] + nadh[c] + oxadpcoa[c]				Fatty Acid Metabolism	0	0	1000	0	1			Microbiology. 2005 Mar;151(Pt 3):727-36. The pimFABCDE operon from Rhodopseudomonas palustris mediates dicarboxylic acid degradation and participates in anaerobic benzoate degradation. Harrison FH1, Harwood CS.
3HAD100	3 hydroxyacyl acyl carrier protein dehydratase n C100	3hdecACP[c] -> h2o[c] + tdec2eACP[c]	SGRAN_2754	SGRAN_2754		Fatty Acid Biosynthesis	0	0	1000	0	2	4.2.1.59
3HAD120	3 hydroxyacyl acyl carrier protein dehydratase n C120	3hddecACP[c] -> h2o[c] + tddec2eACP[c]	SGRAN_2754	SGRAN_2754		Fatty Acid Biosynthesis	0	0	1000	0	2	4.2.1.59
3HAD121	3 hydroxyacyl acyl carrier protein dehydratase n C121	3hcddec5eACP[c] -> h2o[c] + t3c5ddeceACP[c]	SGRAN_2754	SGRAN_2754		Fatty Acid Biosynthesis	0	0	1000	0	2	4.2.1.59
3HAD140	3 hydroxyacyl acyl carrier protein dehydratase n C140	3hmrsACP[c] -> h2o[c] + tmrs2eACP[c]	SGRAN_2754	SGRAN_2754		Fatty Acid Biosynthesis	0	0	1000	0	2	4.2.1.59
3HAD141	3 hydroxyacyl acyl carrier protein dehydratase n C141	3hcmrs7eACP[c] -> h2o[c] + t3c7mrseACP[c]	SGRAN_2754	SGRAN_2754		Fatty Acid Biosynthesis	0	0	1000	0	2	4.2.1.59
3HAD160	3 hydroxyacyl acyl carrier protein dehydratase n C160	3hpalmACP[c] -> h2o[c] + tpalm2eACP[c]	SGRAN_2754	SGRAN_2754		Fatty Acid Biosynthesis	0	0	1000	0	2	4.2.1.59
3HAD161	3 hydroxyacyl acyl carrier protein dehydratase n C161	3hcpalm9eACP[c] -> h2o[c] + t3c9palmeACP[c]	SGRAN_2754	SGRAN_2754		Fatty Acid Biosynthesis	0	0	1000	0	2	4.2.1.59
3HAD180	3 hydroxyacyl acyl carrier protein dehydratase n C180	3hoctaACP[c] -> h2o[c] + toctd2eACP[c]	SGRAN_2754	SGRAN_2754		Fatty Acid Biosynthesis	0	0	1000	0	2	4.2.1.59
3HAD181	3 hydroxyacyl acyl carrier protein dehydratase n C181	3hcvac11eACP[c] -> h2o[c] + t3c11vaceACP[c]	SGRAN_2754	SGRAN_2754		Fatty Acid Biosynthesis	0	0	1000	0	2	4.2.1.59
3HAD40	3 hydroxyacyl acyl carrier protein dehydratase n C40	3haACP[c] -> h2o[c] + but2eACP[c]	SGRAN_2754	SGRAN_2754		Fatty Acid Biosynthesis	0	0	1000	0	2	4.2.1.59
3HAD60	3 hydroxyacyl acyl carrier protein dehydratase n C60	3hhexACP[c] -> h2o[c] + thex2eACP[c]	SGRAN_2754	SGRAN_2754		Fatty Acid Biosynthesis	0	0	1000	0	2	4.2.1.59
3HAD80	3 hydroxyacyl acyl carrier protein dehydratase n C80	3hoctACP[c] -> h2o[c] + toct2eACP[c]	SGRAN_2754	SGRAN_2754		Fatty Acid Biosynthesis	0	0	1000	0	2	4.2.1.59
3HBCD	3 hydroxybutyryl CoA dehydratase	h2o[c] + b2coa[c] <=> 3hbcoa_R[c]	SGRAN_0894	SGRAN_0894		PHAs Metabolism	1	-1000	1000	0	1	4.2.1.55
3HBCOAHL	3 hydroxyisobutyryl CoA hydrolase	h2o[c] + 3hibutcoa[c] -> h[c] + coa[c] + 3hmp[c]	SGRAN_4075	SGRAN_4075		Valine leucine and isoleucine degradation	0	0	1000	0	1
3HOPCD	3_hydroxypimeloyl_CoA dehydrogenase	nad[c] + 3hpimcoa[c] <=> h[c] + nadh[c] + 3opimcoa[c]	SGRAN_2789	SGRAN_2789	ThnL	Aromatic Compounds Degradation, Tetralin degradation	1	-1000	1000	0	1			López-Sánchez A, Floriano B, Andújar E, Hernáez MJ, Santero E. Tetralin-Induced and ThnR-Regulated Aldehyde Dehydrogenase and β-Oxidation Genes in Sphingomonas macrogolitabida Strain TFA . Applied and Environmental Microbiology. 2010;76(1):110-118. doi:10.1128/AEM.01846-09.
3HPPPNH	3-(3-hydroxy-phenyl)propionate hydroxylase	h[c] + nadh[c] + o2[c] + 3hpppn[c] -> nad[c] + h2o[c] + dhpppn[c]	SGRAN_3916	SGRAN_3916	MhpA	Aromatic Compounds Degradation	0	-1000	1000	0	1
3HYANTDOX	3 hydroxyanthranilate 3,4 dioxygenase	o2[c] + 3hanthrn[c] -> h[c] + 2a3c6smald[c]	SGRAN_3549	SGRAN_3549	NbaC	Aromatic Compounds Degradation	0	0	1000	0	1
3OAR100	3 oxoacyl acyl carrier protein reductase n C100	h[c] + nadph[c] + 3odecACP[c] <=> nadp[c] + 3hdecACP[c]	SGRAN_1460	SGRAN_1460		Fatty Acid Biosynthesis	1	-1000	1000	0	2	1.1.1.100
3OAR120	3 oxoacyl acyl carrier protein reductase n C120	h[c] + nadph[c] + 3oddecACP[c] <=> nadp[c] + 3hddecACP[c]	SGRAN_1460	SGRAN_1460		Fatty Acid Biosynthesis	1	-1000	1000	0	2	1.1.1.100
3OAR121	3 oxoacyl acyl carrier protein reductase n C121	h[c] + nadph[c] + 3ocddec5eACP[c] -> nadp[c] + 3hcddec5eACP[c]	SGRAN_1460	SGRAN_1460		Fatty Acid Biosynthesis	0	0	1000	0	2	1.1.1.100
3OAR140	3 oxoacyl acyl carrier protein reductase n C140	h[c] + nadph[c] + 3omrsACP[c] <=> nadp[c] + 3hmrsACP[c]	SGRAN_1460	SGRAN_1460		Fatty Acid Biosynthesis	1	-1000	1000	0	2	1.1.1.100
3OAR141	3 oxoacyl acyl carrier protein reductase n C141	h[c] + nadph[c] + 3ocmrs7eACP[c] -> nadp[c] + 3hcmrs7eACP[c]	SGRAN_1460	SGRAN_1460		Fatty Acid Biosynthesis	0	0	1000	0	2	1.1.1.100
3OAR160	3 oxoacyl acyl carrier protein reductase n C160	h[c] + nadph[c] + 3opalmACP[c] <=> nadp[c] + 3hpalmACP[c]	SGRAN_1460	SGRAN_1460		Fatty Acid Biosynthesis	1	-1000	1000	0	2	1.1.1.100
3OAR161	3 oxoacyl acyl carrier protein reductase n C161	h[c] + nadph[c] + 3ocpalm9eACP[c] -> nadp[c] + 3hcpalm9eACP[c]	SGRAN_1460	SGRAN_1460		Fatty Acid Biosynthesis	0	0	1000	0	2	1.1.1.100
3OAR180	3 oxoacyl acyl carrier protein reductase n C180	h[c] + nadph[c] + 3ooctdACP[c] <=> nadp[c] + 3hoctaACP[c]	SGRAN_1460	SGRAN_1460		Fatty Acid Biosynthesis	1	-1000	1000	0	2	1.1.1.100
3OAR181	3 oxoacyl acyl carrier protein reductase n C181	h[c] + nadph[c] + 3ocvac11eACP[c] -> nadp[c] + 3hcvac11eACP[c]	SGRAN_1460	SGRAN_1460		Fatty Acid Biosynthesis	0	0	1000	0	2	1.1.1.100
3OAR40	3 oxoacyl acyl carrier protein reductase n C40	h[c] + nadph[c] + actACP[c] <=> nadp[c] + 3haACP[c]	SGRAN_1460	SGRAN_1460		Fatty Acid Biosynthesis	1	-1000	1000	0	2	1.1.1.100
3OAR60	3 oxoacyl acyl carrier protein reductase n C60	h[c] + nadph[c] + 3ohexACP[c] <=> nadp[c] + 3hhexACP[c]	SGRAN_1460	SGRAN_1460		Fatty Acid Biosynthesis	1	-1000	1000	0	2	1.1.1.100
3OAR80	3 oxoacyl acyl carrier protein reductase n C80	h[c] + nadph[c] + 3ooctACP[c] <=> nadp[c] + 3hoctACP[c]	SGRAN_1460	SGRAN_1460		Fatty Acid Biosynthesis	1	-1000	1000	0	2	1.1.1.100
3OAS100	3-oxoacyl-[acyl-carrier-protein] synthase (n-C10:0)	h[c] + ocACP[c] + malACP[c] -> co2[c] + ACP[c] + 3odecACP[c]	SGRAN_1710	SGRAN_1710		Fatty Acid Biosynthesis	0	0	1000	0	2	2.3.1.41
3OAS120	3-oxoacyl-[acyl-carrier-protein] synthase (n-C12:0)	h[c] + malACP[c] + dcaACP[c] -> co2[c] + ACP[c] + 3oddecACP[c]	SGRAN_1710	SGRAN_1710		Fatty Acid Biosynthesis	0	0	1000	0	2	2.3.1.41
3OAS121	3-oxoacyl-[acyl-carrier-protein] synthase (n-C12:1)	h[c] + malACP[c] + cdec3eACP[c] -> co2[c] + ACP[c] + 3ocddec5eACP[c]	SGRAN_1710	SGRAN_1710		Fatty Acid Biosynthesis	0	0	1000	0	1	2.3.1.41
3OAS140	3-oxoacyl-[acyl-carrier-protein] synthase (n-C14:0)	h[c] + malACP[c] + ddcaACP[c] -> co2[c] + ACP[c] + 3omrsACP[c]	SGRAN_1710	SGRAN_1710		Fatty Acid Biosynthesis	0	0	1000	0	2	2.3.1.41
3OAS141	3-oxoacyl-[acyl-carrier-protein] synthase (n-C14:1)	h[c] + malACP[c] + cddec5eACP[c] -> co2[c] + ACP[c] + 3ocmrs7eACP[c]	SGRAN_1710	SGRAN_1710		Fatty Acid Biosynthesis	0	0	1000	0	1	2.3.1.41
3OAS160	3-oxoacyl-[acyl-carrier-protein] synthase (n-C16:0)	h[c] + malACP[c] + myrsACP[c] -> co2[c] + ACP[c] + 3opalmACP[c]	SGRAN_1710	SGRAN_1710		Fatty Acid Biosynthesis	0	0	1000	0	2	2.3.1.41
3OAS161	3-oxoacyl-[acyl-carrier-protein] synthase (n-C16:1)	h[c] + malACP[c] + tdeACP[c] -> co2[c] + ACP[c] + 3ocpalm9eACP[c]	SGRAN_1710	SGRAN_1710		Fatty Acid Biosynthesis	0	0	1000	0	1	2.3.1.41
3OAS180	3-oxoacyl-[acyl-carrier-protein] synthase (n-C18:0)	h[c] + palmACP[c] + malACP[c] -> co2[c] + ACP[c] + 3ooctdACP[c]	SGRAN_1710	SGRAN_1710		Fatty Acid Biosynthesis	0	0	1000	0	1	2.3.1.41
3OAS181	3-oxoacyl-[acyl-carrier-protein] synthase (n-C18:1)	h[c] + hdeACP[c] + malACP[c] -> co2[c] + ACP[c] + 3ocvac11eACP[c]	SGRAN_1710	SGRAN_1710		Fatty Acid Biosynthesis	0	0	1000	0	1	2.3.1.41
3OAS60	3-oxoacyl-[acyl-carrier-protein] synthase (n-C6:0)	h[c] + malACP[c] + butACP[c] -> co2[c] + ACP[c] + 3ohexACP[c]	SGRAN_1710	SGRAN_1710		Fatty Acid Biosynthesis	0	0	1000	0	2	2.3.1.41
3OAS80	3-oxoacyl-[acyl-carrier-protein] synthase (n-C8:0)	h[c] + malACP[c] + hexACP[c] -> co2[c] + ACP[c] + 3ooctACP[c]	SGRAN_1710	SGRAN_1710		Fatty Acid Biosynthesis	0	0	1000	0	2	2.3.1.41
3OXCOAT	3 oxoadipyl CoA thiolase	oxadpcoa[c] + coa[c] -> accoa[c] + succoa[c]	SGRAN_2792	SGRAN_2792		Aromatic Compounds Degradation B Ketoadipate pathway	0	0	1000	0	1
3OXODDCOAAT	3-oxodecanedioyl-CoA acetyltransferase	coa[c] + 3oxoddcoa[c] -> accoa[c] + octdcoa[c]				Fatty Acid Metabolism	0	0	1000	0	1			Microbiology. 2005 Mar;151(Pt 3):727-36. The pimFABCDE operon from Rhodopseudomonas palustris mediates dicarboxylic acid degradation and participates in anaerobic benzoate degradation. Harrison FH1, Harwood CS.
3OXOODCOAAT	3-oxooctanedioyl-CoA acetyltransferase	coa[c] + 3oxoodcoa[c] -> accoa[c] + adplcoa[c]				Fatty Acid Metabolism	0	0	1000	0	1			Microbiology. 2005 Mar;151(Pt 3):727-36. The pimFABCDE operon from Rhodopseudomonas palustris mediates dicarboxylic acid degradation and participates in anaerobic benzoate degradation. Harrison FH1, Harwood CS.
3PEPTabcpp	tripeptide (LalaDgluMdap) transport via ABC system (periplasm)	h2o[c] + atp[c] + LalaDgluMdap[p] -> h[c] + adp[c] + pi[c] + LalaDgluMdap[c]				Cell Envelope Biosynthesis Peptidoglycan Biosynthesis	0	0	1000	0	1
4HBADH	4 hydroxy benzyl alcohol dehydrogenase	nad[c] + 4hba[c] <=> h[c] + nadh[c] + 4hbald[c]				Cofactor and Prosthetic Group Biosynthesis Thiamine Metabolism	1	-1000	1000	0	1
4HTHRS	4 Hydroxy L threonine synthase	h2o[c] + phthr[c] -> pi[c] + 4hthr[c]	SGRAN_3020	SGRAN_3020	ThrC	Cofactor and Prosthetic Group Biosynthesis Vitamin B6 Metabolism	0	0	1000	0	3
4OD	4 oxalocrotonate decarboxylase	h[c] + oxalc[c] -> co2[c] + op4en[c]	SGRAN_3551	SGRAN_3551	AmnE	Aromatic Compounds Degradation	0	0	1000	0	1
4PCPpp	tetrapeptide L D carboxypeptidase periplasm	h2o[p] + LalaDgluMdapDala[p] -> LalaDgluMdap[p] + ala_D[p]				Cell Envelope Biosynthesis Peptidoglycan Biosynthesis	0	0	1000	0	1
5DOAN	5'-deoxyadenosine nuclosidase	h2o[c] + dad_5[c] -> ade[c] + 5drib[c]	SGRAN_3788	SGRAN_3788		Purine Metabolism	0	0	1000	0	2
7OXOHADH	7 oxoheptanoate aldehyde dehydrogenase	nad[c] + h2o[c] + 7oxoh[c] -> 2 h[c] + nadh[c] + pime[c]	SGRAN_2794	SGRAN_2794	ThnG	Aromatic Compounds Degradation, Tetralin degradation	0	0	1000	0	1			López-Sánchez A, Floriano B, Andújar E, Hernáez MJ, Santero E. Tetralin-Induced and ThnR-Regulated Aldehyde Dehydrogenase and β-Oxidation Genes in Sphingomonas macrogolitabida Strain TFA . Applied and Environmental Microbiology. 2010;76(1):110-118. doi:10.1128/AEM.01846-09.
AACOAR_syn	acetoacetyl CoA reductase	h[c] + nadph[c] + aacoa[c] -> nadp[c] + 3hbcoa_R[c]	SGRAN_3755	SGRAN_3755	PhbB	PHB byosynthesis	0	0	1000	0	2	1.1.1.36
AACOAT_1	acetoacetyl CoA synthetase	atp[c] + coa[c] + acac[c] -> aacoa[c] + amp[c] + ppi[c]	SGRAN_1629	SGRAN_1629		Butanoate Metabolism	0	0	1000	0	3
AACTOOR	Aminoacetoneoxygen oxidoreductase deaminating flavin containing	o2[c] + h2o[c] + aact[c] -> nh4[c] + h2o2[c] + mthgxl[c]				Unassigned	0	0	1000	0	1
ABTA	4 aminobutyrate transaminase	akg[c] + 4abut[c] -> glu_L[c] + sucsal[c]	SGRAN_3294	SGRAN_3294		Glutamate Metabolism	0	0	1000	0	4	2.6.1.19
ACACCT	acetyl-CoA:acetoacetyl-CoA transferase	accoa[c] + acac[c] -> aacoa[c] + ac[c]	(SGRAN_3355 and SGRAN_3357)	SGRAN_3355 SGRAN_3357		Alternate Carbon Metabolism	0	0	1000	0	1
ACACT1r	acetyl CoA C acetyltransferase	2 accoa[c] <=> coa[c] + aacoa[c]	SGRAN_0893 or SGRAN_0605 or SGRAN_2463 or SGRAN_3009	SGRAN_0893 SGRAN_0605 SGRAN_2463 SGRAN_3009		Butanoate Metabolism	1	-1000	1000	0	3	2.3.1.9
ACALD	acetaldehyde dehydrogenase (acetylating)	nad[c] + coa[c] + acald[c] <=> h[c] + nadh[c] + accoa[c]	(SGRAN_1421 or SGRAN_1580)	SGRAN_1421 SGRAN_1580	MhpF	Pyruvate Metabolism	1	-1000	1000	0	2	1.2.1.10
ACBIPGT	Adenosyl cobinamide phosphate guanyltransferase	h[c] + gtp[c] + adocbip[c] -> ppi[c] + agdpcbi[c]	SGRAN_3612	SGRAN_3612	CobP	Cofactor and Prosthetic Group Biosynthesis Porphyrin and Chlorophyll Metabolism	0	0	1000	0	3
ACCOAC	acetyl CoA carboxylase	atp[c] + accoa[c] + hco3[c] -> h[c] + adp[c] + pi[c] + malcoa[c]	(SGRAN_3634 and SGRAN_3070 and SGRAN_3071 and SGRAN_2283)	SGRAN_3634 SGRAN_3070 SGRAN_3071 SGRAN_2283		Fatty Acid Biosynthesis	0	0	1000	0	3
ACGK	acetylglutamate kinase	atp[c] + acglu[c] -> adp[c] + acg5p[c]	SGRAN_3954	SGRAN_3954		Urea cycleamino group metabolism	0	0	1000	0	4	2.7.2.8
ACGS	N-acetylglutamate synthase	accoa[c] + glu_L[c] -> h[c] + coa[c] + acglu[c]	SGRAN_3954	SGRAN_3954		Urea cycle/amino group metabolism	0	0	1000	0	2	2.3.1.1		A novel bifunctional N-acetylglutamate synthase-kinase from Xanthomonas campestris that is closely related to mammalian N-acetylglutamate synthase. BMC Biochemistry. Qiuhao et al. 2007.
ACHBS	2 aceto 2 hydroxybutanoate synthase	h[c] + pyr[c] + 2obut[c] -> co2[c] + 2ahbut[c]	(SGRAN_2634 and SGRAN_2633)	SGRAN_2634 SGRAN_2633		Valine Leucine and Isoleucine Metabolism	0	0	1000	0	3	2.2.1.6
ACLS	acetolactate synthase	h[c] + 2 pyr[c] -> co2[c] + alac_S[c]	((SGRAN_2634 and SGRAN_2633) or SGRAN_1339 or SGRAN_3567)	SGRAN_2634 SGRAN_2633 SGRAN_1339 SGRAN_3567		Cofactor and Prosthetic Group Biosynthesis Pantothenate and CoA Biosynthesis	0	0	1000	0	3	4.1.3.18
ACOAD10f	acyl-CoA dehydrogenase (heptanoyl-CoA)	fad[c] + hpcoa[c] <=> fadh2[c] + hp2coa[c]	SGRAN_1198	SGRAN_1198		Fatty Acid Metabolism	1	-1000	1000	0	1	1.3.99.2
ACOAD1f	acyl-CoA dehydrogenase (butanoyl-CoA)	fad[c] + btcoa[c] <=> b2coa[c] + fadh2[c]	SGRAN_1198	SGRAN_1198		Fatty Acid Metabolism	1	-1000	1000	0	1	1.3.8.7
ACOAD26f	acyl-CoA dehydrogenase (acyl-CoA dehydrogenase (oleicyl-CoA))(C181d9)	fad[c] + odecoa[c] <=> fadh2[c] + ode2coa[c]				Fatty Acid Metabolism	1	-1000	1000	0	1	1.3.99.2
ACOAD27f	acyl-CoA dehydrogenase (cis-hexadec-7-enoyl-CoA)	fad[c] + hdd7coa[c] <=> fadh2[c] + hdd7_2_coa[c]				Fatty Acid Metabolism	1	-1000	1000	0	1	1.3.99.2
ACOAD28f	acyl-CoA dehydrogenase (cis-tetradec-5-enoyl-CoA)	fad[c] + tded5coa[c] <=> fadh2[c] + tded5_2_coa[c]				Fatty Acid Metabolism	1	-1000	1000	0	1	1.3.99.2
ACOAD2f	acyl-CoA dehydrogenase (hexanoyl-CoA)	fad[c] + hxcoa[c] <=> fadh2[c] + hx2coa[c]	SGRAN_1198	SGRAN_1198		Fatty Acid Metabolism	1	-1000	1000	0	1	1.3.8.7
ACOAD3f	acyl-CoA dehydrogenase (octanoyl-CoA)	fad[c] + occoa[c] <=> fadh2[c] + oc2coa[c]	SGRAN_1198	SGRAN_1198		Fatty Acid Metabolism	1	-1000	1000	0	1	1.3.8.7
ACOAD4f	acyl-CoA dehydrogenase (decanoyl-CoA)	fad[c] + dcacoa[c] <=> fadh2[c] + dc2coa[c]	SGRAN_1198	SGRAN_1198		Fatty Acid Metabolism	1	-1000	1000	0	1	1.3.8.7
ACOAD5f	acyl-CoA dehydrogenase (dodecanoyl-CoA)	fad[c] + ddcacoa[c] <=> dd2coa[c] + fadh2[c]	SGRAN_1198	SGRAN_1198		Fatty Acid Metabolism	1	-1000	1000	0	1	1.3.8.7
ACOAD6f	acyl-CoA dehydrogenase (tetradecanoyl-CoA)	fad[c] + tdcoa[c] <=> fadh2[c] + td2coa[c]	SGRAN_1198	SGRAN_1198		Fatty Acid Metabolism	1	-1000	1000	0	1	1.3.8.7
ACOAD7f	acyl-CoA dehydrogenase (hexadecanoyl-CoA)	fad[c] + pmtcoa[c] <=> fadh2[c] + hdd2coa[c]	SGRAN_1198	SGRAN_1198		Fatty Acid Metabolism	1	-1000	1000	0	1	1.3.8.7
ACOAD8f	acyl-CoA dehydrogenase (octadecanoyl-CoA)	fad[c] + stcoa[c] <=> fadh2[c] + od2coa[c]	SGRAN_1198	SGRAN_1198		Fatty Acid Metabolism	1	-1000	1000	0	1	1.3.8.7
ACOATA	Acetyl-CoA ACP transacylase	ACP[c] + accoa[c] <=> coa[c] + acACP[c]	(SGRAN_1709 and SGRAN_1710)	SGRAN_1710 SGRAN_1709		Membrane Lipid Metabolism	1	-1000	1000	0	1	2.3.1.38
ACODA	acetylornithine deacetylase	h2o[c] + acorn[c] -> ac[c] + orn[c]	SGRAN_3460	SGRAN_3460		Urea cycle/amino group metabolism	0	0	1000	0	1	3.5.1.16
ACONTa	aconitase half reaction A Citrate hydro lyase	cit[c] <=> h2o[c] + acon_C[c]	SGRAN_3489	SGRAN_3489		TCA Cycle	1	-1000	1000	0	4	4.2.1.3
ACONTb	aconitase half reaction B Isocitrate hydro lyase	h2o[c] + acon_C[c] <=> icit[c]	SGRAN_3489	SGRAN_3489		TCA Cycle	1	-1000	1000	0	4	4.2.1.3
ACOTA	acetylornithine transaminase	akg[c] + acorn[c] <=> glu_L[c] + acg5sa[c]	SGRAN_2115	SGRAN_2115		Urea cycleamino group metabolism	1	-1000	1000	0	4	2.6.1.11
ACPPAT120	acyl acyl carrier protein phosphate acyltransferase C120	h[c] + ddcaACP[c] + pi[c] -> ACP[c] + ddcap[c]	(SGRAN_1709 and SGRAN_3049)	SGRAN_1709 SGRAN_3049		Glycerophospholipid Metabolism	0	0	1000	0	3
ACPPAT140	acyl acyl carrier protein phosphate acyltransferase C140	h[c] + myrsACP[c] + pi[c] -> ACP[c] + ttdcap[c]	(SGRAN_1709 and SGRAN_3049)	SGRAN_1709 SGRAN_3049		Glycerophospholipid Metabolism	0	0	1000	0	3
ACPPAT141	acyl acyl carrier protein phosphate acyltransferase C141	h[c] + tdeACP[c] + pi[c] -> ACP[c] + ttdceap[c]	(SGRAN_1709 and SGRAN_3049)	SGRAN_1709 SGRAN_3049		Glycerophospholipid Metabolism	0	0	1000	0	3
ACPPAT160	acyl acyl carrier protein phosphate acyltransferase C160	h[c] + palmACP[c] + pi[c] -> ACP[c] + hdcap[c]	(SGRAN_1709 and SGRAN_3049)	SGRAN_1709 SGRAN_3049		Glycerophospholipid Metabolism	0	0	1000	0	3
ACPPAT161	acyl acyl carrier protein phosphate acyltransferase C161	h[c] + hdeACP[c] + pi[c] -> ACP[c] + hdceap[c]	(SGRAN_1709 and SGRAN_3049)	SGRAN_1709 SGRAN_3049		Glycerophospholipid Metabolism	0	0	1000	0	3
ACPPAT180	acyl acyl carrier protein phosphate acyltransferase C180	h[c] + ocdcaACP[c] + pi[c] -> ACP[c] + ocdcap[c]	(SGRAN_1709 and SGRAN_3049)	SGRAN_1709 SGRAN_3049		Glycerophospholipid Metabolism	0	0	1000	0	3
ACPPAT181	acyl acyl carrier protein phosphate acyltransferase C181	h[c] + octeACP[c] + pi[c] -> ACP[c] + ocdceap[c]	(SGRAN_1709 and SGRAN_3049)	SGRAN_1709 SGRAN_3049		Glycerophospholipid Metabolism	0	0	1000	0	3
ACPS1	acyl-carrier protein synthase	coa[c] + apoACP[c] -> h[c] + ACP[c] + pap[c]	SGRAN_3030	SGRAN_3030		Cell Envelope Biosynthesis	0	0	1000	0	2	2.7.8.7
ACS	acetyl CoA synthetase	atp[c] + coa[c] + ac[c] -> accoa[c] + amp[c] + ppi[c]	SGRAN_3647	SGRAN_3647		Gluconeogenesis	0	0	1000	0	4	6.2.1.1
ACt5pp	acetate transport in via proton symport	2 h[p] + ac[p] -> 2 h[c] + ac[c]	SGRAN_0109	SGRAN_0109		Transport Inner Membrane	0	0	1000	0	1
ACTDHi	acetoin dehydrogenase	nad[c] + coa[c] + actn_R[c] -> h[c] + nadh[c] + accoa[c] + acald[c]				Alternate Carbon Butanediol Metabolism	0	0	1000	0	1
ACtex	Acetate transport via diffusion extracellular to periplasm	ac[e] <=> ac[p]				Transport Outer Membrane	1	-1000	1000	0	1
ACTHIO	acyl-coa thioesterase	atp[c] + coa[c] + bhb[c] -> 3hbcoa_R[c] + amp[c] + ppi[c]	SGRAN_2644 or SGRAN_3728	SGRAN_2644 SGRAN_3728		PHB metabolism	0	0	1000	0	1			Complete PHB mobilization in Escherichia coli enhances the stress tolerance: a potential biotechnological application Qian Wang, Hongmin Yu, Yongzhen Xia, Zhen Kang and Qingsheng Qi. Microbial Cell Factory (2009)
ADCL	4-aminobenzoate synthase	4adcho[c] -> h[c] + pyr[c] + 4abz[c]	SGRAN_2022	SGRAN_2022		Cofactor and Prosthetic Group Biosynthesis Folate Biosynthesis	0	0	1000	0	2
ADCPS1	adenosylcobinamide-phosphate synthase	atp[c] + adcobhex[c] + appl[c] -> h[c] + adp[c] + pi[c] + adocbi[c]	(SGRAN_3615 and SGRAN_3614)	SGRAN_3615 SGRAN_3614	CobC+CobD	Cofactor and Prosthetic Group Biosynthesis, Porphyrin and Chlorophyll Metabolism	0	0	1000	0	2
ADCPS2	adenosylcobinamide-phosphate synthase	atp[c] + adcobhex[c] + applp[c] -> h[c] + adp[c] + pi[c] + adocbip[c]	(SGRAN_3615 and SGRAN_3614)	SGRAN_3615 SGRAN_3614	CobC+CobD	Cofactor and Prosthetic Group Biosynthesis, Porphyrin and Chlorophyll Metabolism	0	0	1000	0	2
ADCS	4 amino 4 deoxychorismate synthase	chor[c] + gln_L[c] -> glu_L[c] + 4adcho[c]	SGRAN_3428	SGRAN_3428		Cofactor and Prosthetic Group Biosynthesis Folate Biosynthesis	0	0	1000	0	1
ADCYRS	adenosylcobyric acid synthase glutamine hydrolysing	4 h2o[c] + 4 atp[c] + 4 gln_L[c] + adcobdam[c] -> 4 h[c] + 4 adp[c] + 4 pi[c] + 4 glu_L[c] + adcobhex[c]	SGRAN_4151	SGRAN_4151	CobQ	Cofactor and Prosthetic Group Biosynthesis Porphyrin and Chlorophyll Metabolism	0	0	1000	0	3
ADK1	adenylate kinase	atp[c] + amp[c] <=> 2 adp[c]	SGRAN_0319	SGRAN_0319		Purine Metabolism	1	-1000	1000	0	4	2.7.4.3
ADK3	adentylate kinase GTP	amp[c] + gtp[c] <=> adp[c] + gdp[c]	SGRAN_0319	SGRAN_0319		Purine Metabolism	1	-1000	1000	0	4	2.7.4.3
ADNK1	adenosine kinase	atp[c] + adn[c] -> h[c] + adp[c] + amp[c]	SGRAN_0319	SGRAN_0319		Purine Metabolism	0	0	1000	0	4	2.7.4.3
ADOCBIK	Adenosyl cobinamide kinase	atp[c] + adocbi[c] -> h[c] + adp[c] + adocbip[c]	SGRAN_3612	SGRAN_3612	CobP	Cofactor and Prosthetic Group Biosynthesis Porphyrin and Chlorophyll Metabolism	0	0	1000	0	3
ADOCBLS	Adenosylcobalamin 5'-phosphate synthase	agdpcbi[c] + rdmbzi[c] -> h[c] + adocbl[c] + gmp[c]	SGRAN_3616	SGRAN_3616	CobS	Cofactor and Prosthetic Group Biosynthesis, Porphyrin and Chlorophyll Metabolism	0	0	1000	0	2
ADPLCOAD	adipoyl_CoA dehydrogenase	adplcoa[c] + fad[c] -> fadh2[c] + tdhadplcoa[c]				Fatty Acid Metabolism	0	0	1000	0	1			Microbiology. 2005 Mar;151(Pt 3):727-36. The pimFABCDE operon from Rhodopseudomonas palustris mediates dicarboxylic acid degradation and participates in anaerobic benzoate degradation. Harrison FH1, Harwood CS.
ADPRDP	ADPribose diphosphatase	h2o[c] + adprib[c] -> 2 h[c] + amp[c] + r5p[c]	SGRAN_3143	SGRAN_3143		Purine Metabolism	0	0	1000	0	1	3.6.1.13
ADPT	adenine phosphoribosyltransferase	ade[c] + prpp[c] -> amp[c] + ppi[c]	SGRAN_2130	SGRAN_2130		Purine Metabolism	0	0	1000	0	4	2.4.2.7
ADSK	adenylyl sulfate kinase	atp[c] + aps[c] -> h[c] + adp[c] + paps[c]	(SGRAN_2310 and SGRAN_2309)	SGRAN_2310 SGRAN_2309		Sulfur Metabolism	0	0	1000	0	3	2.7.1.25
ADSL1r	adenylsuccinate lyase	dcamp[c] <=> amp[c] + fum[c]	SGRAN_2274	SGRAN_2274		Purine Metabolism	1	-1000	1000	0	2	4.3.2.2
ADSL2r	adenylosuccinate lyase	25aics[c] <=> fum[c] + aicar[c]	SGRAN_2274	SGRAN_2274		Purine Metabolism	1	-1000	1000	0	2	4.3.2.2
ADSS	adenylosuccinate synthase	gtp[c] + asp_L[c] + imp[c] -> 2 h[c] + pi[c] + gdp[c] + dcamp[c]	SGRAN_1302	SGRAN_1302		Purine Metabolism	0	0	1000	0	4	6.3.4.4
AGM3PA	N-Acetyl-D-glucosamine(anhydrous)N-Acetylmuramyl-tripeptide amidase	h2o[c] + anhgm3p[c] -> LalaDgluMdap[c] + anhgm[c]	SGRAN_2951	SGRAN_2951		Cell Envelope Biosynthesis, Peptidoglycan Biosynthesis	0	0	1000	0	1
AGM3PApp	N-Acetyl-D-glucosamine(anhydrous)N-Acetylmuramyl-tripeptide amidase (periplasm)	h2o[p] + anhgm3p[p] -> LalaDgluMdap[p] + anhgm[p]	SGRAN_0714	SGRAN_0714		Cell Envelope Biosynthesis, Peptidoglycan Biosynthesis	0	0	1000	0	1
AGM3PH	N-Acetyl-D-glucosamine(anhydrous)N-Acetylmuramyl-tripeptide beta -1,4-N-acetylglucosaminidase	h2o[c] + anhgm3p[c] -> acgam[c] + anhm3p[c]	SGRAN_1916	SGRAN_1916	NagZ	Cell Envelope Biosynthesis, Peptidoglycan Biosynthesis	0	0	1000	0	1
AGM3Pt2pp	GlcNAc anhMurNAc tripeptide transport in via proton symport periplasm	h[p] + anhgm3p[p] -> h[c] + anhgm3p[c]	SGRAN_2286	SGRAN_2286		Transport Inner Membrane	0	0	1000	0	1
AGM4PA	N-Acetyl-D-glucosamine(anhydrous)N-Acetylmuramyl-tetrapeptide amidase	h2o[c] + anhgm4p[c] -> anhgm[c] + LalaDgluMdapDala[c]	SGRAN_2951	SGRAN_2951		Cell Envelope Biosynthesis, Peptidoglycan Biosynthesis	0	0	1000	0	1
AGM4PApp	N-Acetyl-D-glucosamine(anhydrous)N-Acetylmuramyl-tetrapeptide amidase (periplasm)	h2o[p] + anhgm4p[p] -> LalaDgluMdapDala[p] + anhgm[p]	SGRAN_0714	SGRAN_0714		Cell Envelope Biosynthesis, Peptidoglycan Biosynthesis	0	0	1000	0	1
AGM4PCP	N-Acetyl-D-glucosamine(anhydrous)N-Acetylmuramyl-tetrapeptide L,D-carboxypeptidase	h2o[c] + anhgm4p[c] -> anhgm3p[c] + ala_D[c]	SGRAN_1458	SGRAN_1458		Cell Envelope Biosynthesis, Peptidoglycan Biosynthesis	0	0	1000	0	1
AGM4PCPpp	N-Acetyl-D-glucosamine(anhydrous)N-Acetylmuramyl-tetrapeptide L,D-carboxypeptidase (periplasmic)	h2o[p] + anhgm4p[p] -> ala_D[p] + anhgm3p[p]				Cell Envelope Biosynthesis, Peptidoglycan Biosynthesis	0	0	1000	0	1
AGM4PH	N-Acetyl-D-glucosamine(anhydrous)N-Acetylmuramyl-tetrapeptide beta -1,4-N-acetylglucosaminidase	h2o[c] + anhgm4p[c] -> acgam[c] + anhm4p[c]	SGRAN_1916	SGRAN_1916	NagZ	Cell Envelope Biosynthesis, Peptidoglycan Biosynthesis	0	0	1000	0	1
AGM4Pt2pp	GlcNAc anhMurNAc tetrapeptide transport in via proton symport periplasm	h[p] + anhgm4p[p] -> h[c] + anhgm4p[c]	SGRAN_2286	SGRAN_2286		Transport Inner Membrane	0	0	1000	0	1
AGMabcpp	agmatine transport via ABC system periplasm	h2o[c] + atp[c] + agm[p] -> h[c] + adp[c] + pi[c] + agm[c]				Transport ABC system	0	0	1000	0	1
AGMDA	agmatine deaminase	h2o[c] + agm[c] -> h[c] + nh4[c] + Ncbmpts[c]	SGRAN_2445	SGRAN_2445		Arginine and Proline Metabolism	0	0	1000	0	3
AGMH	N-Acetyl-D-glucosamine(anhydrous)N-Acetylmuramyl beta -1,4-N-acetylglucosaminidase	h2o[c] + anhgm[c] -> acgam[c] + anhm[c]	SGRAN_1916	SGRAN_1916	NagZ	Cell Envelope Biosynthesis, Peptidoglycan Biosynthesis	0	0	1000	0	1
AGMt2pp	GlcNAc anhMurNAc transport in via proton symport periplasm	h[p] + anhgm[p] -> h[c] + anhgm[c]	SGRAN_2286	SGRAN_2286		Transport Inner Membrane	0	0	1000	0	1
AGMtex	agmatine transport via diffusion extracellular to periplasm	agm[e] <=> agm[p]				Transport Outer Membrane	1	-1000	1000	0	1
AGPAT120	1 tetradecanoyl sn glycerol 3 phosphate O acyltransferase n C120	ddcaACP[c] + 1ddecg3p[c] -> ACP[c] + pa120[c]	SGRAN_3542 or SGRAN_4160	SGRAN_3542 SGRAN_4160	PslC, PslC2	Glycerophospholipid Metabolism	0	0	1000	0	1	2.3.1.51
AGPAT140	1 tetradecanoyl sn glycerol 3 phosphate O acyltransferase n C140	myrsACP[c] + 1tdecg3p[c] -> ACP[c] + pa140[c]	SGRAN_3542 or SGRAN_4160	SGRAN_3542 SGRAN_4160	PslC, PslC2	Glycerophospholipid Metabolism	0	0	1000	0	1	2.3.1.51
AGPAT141	1 tetradec 7 enoyl sn glycerol 3 phosphate O acyltransferase n C141	tdeACP[c] + 1tdec7eg3p[c] -> ACP[c] + pa141[c]	SGRAN_3542 or SGRAN_4160	SGRAN_3542 SGRAN_4160	PslC, PslC2	Glycerophospholipid Metabolism	0	0	1000	0	1	2.3.1.51
AGPAT160	1-hexadecanoyl-sn-glycerol 3-phosphate O-acyltransferase (n-C16:0)	palmACP[c] + 1hdecg3p[c] -> ACP[c] + pa160[c]	SGRAN_3542 or SGRAN_4160	SGRAN_3542 SGRAN_4160	PslC, PslC2	Glycerophospholipid Metabolism	0	0	1000	0	1	2.3.1.51
AGPAT161	1-hexadec-7-enoyl-sn-glycerol 3-phosphate O-acyltransferase (n-C16:1)	hdeACP[c] + 1hdec9eg3p[c] -> ACP[c] + pa161[c]	SGRAN_3542 or SGRAN_4160	SGRAN_3542 SGRAN_4160	PslC, PslC2	Glycerophospholipid Metabolism	0	0	1000	0	1	2.3.1.51
AGPAT180	1-octadecanoyl-sn-glycerol 3-phosphate O-acyltransferase (n-C18:0)	ocdcaACP[c] + 1odecg3p[c] -> ACP[c] + pa180[c]	SGRAN_3542 or SGRAN_4160	SGRAN_3542 SGRAN_4160	PslC, PslC2	Glycerophospholipid Metabolism	0	0	1000	0	1	2.3.1.51
AGPAT181	1-octadec-7-enoyl-sn-glycerol 3-phosphate O-acyltransferase (n-C18:1)	octeACP[c] + 1odec11eg3p[c] -> ACP[c] + pa181[c]	SGRAN_3542 or SGRAN_4160	SGRAN_3542 SGRAN_4160	PslC, PslC2	Glycerophospholipid Metabolism	0	0	1000	0	1	2.3.1.51
AGPR	N acetyl g glutamyl phosphate reductase	nadp[c] + pi[c] + acg5sa[c] <=> h[c] + nadph[c] + acg5p[c]	SGRAN_1400	SGRAN_1400		Urea cycleamino group metabolism	1	-1000	1000	0	4	1.2.1.38
AGt3	silver transport out via proton antiport	h[e] + ag[c] -> h[c] + ag[e]	(SGRAN_0114 and SGRAN_0115 and SGRAN_0116 and SGRAN_0117)	SGRAN_0114 SGRAN_0115 SGRAN_0116 SGRAN_0117	CusCFBA	Heavy Metal Tolerance	0	0	1000	0	1
AGtex	copper Ag transport via diffusion extracellular to periplasm	ag[e] <=> ag[p]				Transport Outer Membrane	1	-1000	1000	0	1
AGtpp	copper transport in via permease no H	ag[p] -> ag[c]				Transport Inner Membrane	0	0	1000	0	1
AHC	adenosylhomocysteinase	h2o[c] + ahcys[c] -> adn[c] + hcys_L[c]	SGRAN_3468	SGRAN_3468		Methionine Metabolism	0	0	1000	0	3	3.3.1.1
AHSERL2	O acetylhomoserine thiol lyase	h2s[c] + achms[c] -> h[c] + ac[c] + hcys_L[c]	SGRAN_2006 or SGRAN_2258	SGRAN_2006 SGRAN_2258		Methionine Metabolism	0	0	1000	0	3	4.2.99.8
AICART	phosphoribosylaminoimidazolecarboxamide formyltransferase	aicar[c] + 10fthf[c] <=> thf[c] + fprica[c]	SGRAN_3703	SGRAN_3703		Purine Metabolism	1	-1000	1000	0	4	2.1.2.3
AIRC2	phosphoribosylaminoimidazole carboxylase	atp[c] + hco3[c] + air[c] -> h[c] + adp[c] + pi[c] + 5caiz[c]	SGRAN_3904	SGRAN_3904		Purine Metabolism	0	0	1000	0	4	6.3.4.18
AIRC3	phosphoribosylaminoimidazole carboxylase mutase rxn	5aizc[c] <=> 5caiz[c]	SGRAN_3903	SGRAN_3903		Purine Metabolism	1	-1000	1000	0	4	5.4.99.18
AKGDa	oxoglutarate dehydrogenase lipoamide	h[c] + akg[c] + lpam[c] <=> co2[c] + sdhlam[c]	SGRAN_0935	SGRAN_0935		TCA Cycle	1	-1000	1000	0	4	1.2.4.2
AKGDbr	oxoglutarate dehydrogenase dihydrolipoamide S succinyltransferase reversible	coa[c] + sdhlam[c] <=> succoa[c] + dhlam[c]	SGRAN_0936	SGRAN_0936		TCA Cycle	1	-1000	1000	0	4	2.3.1.61
AKGDH	2-Oxogluterate dehydrogenase	nad[c] + coa[c] + akg[c] -> nadh[c] + co2[c] + succoa[c]	(SGRAN_0937 and SGRAN_0935 and SGRAN_0936)	SGRAN_0935 SGRAN_0936 SGRAN_0937		TCA Cycle	0	0	1000	0	3
ALAALAabcpp	D alanyl D alanine DalaDala transport via ABC system periplasm	h2o[c] + atp[c] + alaala[p] -> h[c] + adp[c] + pi[c] + alaala[c]				Transport ABC system	0	0	1000	0	1
ALAALAr	D alanine D alanine ligase reversible	atp[c] + 2 ala_D[c] <=> h[c] + adp[c] + pi[c] + alaala[c]	SGRAN_1486	SGRAN_1486		Cell Envelope Biosynthesis Peptidoglycan Biosynthesis	1	-1000	1000	0	3	6.3.2.4
ALAD	L-alanine dehydrogenase	nad[c] + h2o[c] + ala_L[c] <=> h[c] + nadh[c] + nh4[c] + pyr[c]	SGRAN_3370	SGRAN_3370		Alanine and Aspartate Metabolism	1	-1000	1000	0	1
ALAHISabcpp	L Alaninylhistidine Ala His transport via ABC system periplasm	h2o[c] + atp[c] + alahis[p] -> h[c] + adp[c] + pi[c] + alahis[c]	SGRAN_2075	SGRAN_2075		Transport ABC system	0	0	1000	0	1
ALAHIStex	L Alaninylhistidine transport via diffusion extracellular to periplasm	alahis[e] <=> alahis[p]				Transport Outer Membrane	1	-1000	1000	0	1
ALALEUabcpp	L Alaninylleucine Ala Leu transport via ABC system periplasm	h2o[c] + atp[c] + alaleu[p] -> h[c] + adp[c] + pi[c] + alaleu[c]	SGRAN_2075	SGRAN_2075		Transport ABC system	0	0	1000	0	1
ALALEUtex	L Alaninylleucine transport via diffusion extracellular to periplasm	alaleu[e] <=> alaleu[p]				Transport Outer Membrane	1	-1000	1000	0	1
ALAR	alanine racemase	ala_L[c] <=> ala_D[c]	(SGRAN_2923 or SGRAN_1175)	SGRAN_2923 SGRAN_1175		Alanine and Aspartate Metabolism	1	-1000	1000	0	2	5.1.1.1
ALASm	R 5 aminolevulinate synthase	h[c] + succoa[c] + gly[c] -> co2[c] + coa[c] + 5aop[c]	SGRAN_1987	SGRAN_1987	HemA	Cofactor and Prosthetic Group Biosynthesis, Porphyrin and Chlorophyll Metabolism	0	0	1000	0	2
ALATA_D2	D-alanine transaminase	ala_D[c] + pydx5p[c] -> pyr[c] + pyam5p[c]	SGRAN_2438	SGRAN_2438		Cofactor and Prosthetic Group Biosynthesis	0	0	1000	0	1
ALATA_L	L alanine transaminase	ala_L[c] + akg[c] <=> pyr[c] + glu_L[c]	SGRAN_1296	SGRAN_1296		Alanine and Aspartate Metabolism	1	-1000	1000	0	3	2.6.1.2
ALATA_L2	alanine transaminase	ala_L[c] + pydx5p[c] -> pyr[c] + pyam5p[c]	SGRAN_2438	SGRAN_2438		Cofactor and Prosthetic Group Biosynthesis	0	0	1000	0	1
ALATHRabcpp	L Alaninylthreonine Ala thr transport via ABC system periplasm	h2o[c] + atp[c] + alathr[p] -> h[c] + adp[c] + pi[c] + alathr[c]	SGRAN_2075	SGRAN_2075		Transport ABC system	0	0	1000	0	1
ALATHRtex	L Alaninylthreonine transport via diffusion extracellular to periplasm	alathr[e] <=> alathr[p]				Transport Outer Membrane	1	-1000	1000	0	1
ALATRPabcpp	L Alaninyltryptophan Ala Trp transport via ABC system periplasm	h2o[c] + atp[c] + alatrp[p] -> h[c] + adp[c] + pi[c] + alatrp[c]	SGRAN_2075	SGRAN_2075		Transport ABC system	0	0	1000	0	1
ALATRPtex	L Alaninyltryptophan transport via diffusion extracellular to periplasm	alatrp[e] <=> alatrp[p]				Transport Outer Membrane	1	-1000	1000	0	1
ALATRS	Alanyl tRNA synthetase	atp[c] + ala_L[c] + trnaala[c] -> amp[c] + ppi[c] + alatrna[c]	SGRAN_2702	SGRAN_2702	AlaS	tRNA Charging	0	0	1000	0	3	6.1.1.7
ALCD19	alcohol dehydrogenase glycerol	h[c] + nadh[c] + glyald[c] <=> nad[c] + glyc[c]	SGRAN_1123	SGRAN_1123		Glycerophospholipid Metabolism	1	-1000	1000	0	3	1.1.1.1
ALCD2x	alcohol dehydrogenase ethanol	nad[c] + etoh[c] <=> h[c] + nadh[c] + acald[c]	SGRAN_1123 or SGRAN_0242 or SGRAN_1742	SGRAN_1123 SGRAN_0242 SGRAN_1742		Unassigned	1	-1000	1000	0	4	1.1.1.1
ALDD1	aldehyde dehydrogenase (formaldehyde, NAD)	nad[c] + h2o[c] + fald[c] -> 2 h[c] + nadh[c] + for[c]	(SGRAN_0585 or SGRAN_1779)	SGRAN_0585 SGRAN_1779		Formaldehyde Metabolism	0	0	1000	0	2	1.2.1.1
ALDD2x	aldehyde dehydrogenase (acetaldehyde, NAD)	nad[c] + h2o[c] + acald[c] -> 2 h[c] + nadh[c] + ac[c]	SGRAN_1192	SGRAN_1192		Unassigned	0	0	1000	0	4	1.2.1.3
ALDD31	Aminoacetaldehyde oxidation	nad[c] + h2o[c] + aacald[c] -> 2 h[c] + nadh[c] + gly[c]				Sulfur Metabolism	0	0	1000	0	1
AM3PA	anhydrous-N-Acetylmuramyl-tripeptide amidase	h2o[c] + anhm3p[c] -> LalaDgluMdap[c] + anhm[c]	SGRAN_2951	SGRAN_2951		Cell Envelope Biosynthesis, Peptidoglycan Biosynthesis	0	0	1000	0	1
AM4PA	anhydrous-N-Acetylmuramyl-tetrapeptide amidase	h2o[c] + anhm4p[c] -> LalaDgluMdapDala[c] + anhm[c]	SGRAN_2951	SGRAN_2951		Cell Envelope Biosynthesis, Peptidoglycan Biosynthesis	0	0	1000	0	1
AM4PCP	anhydrous-N-Acetylmuramyl-tetrapeptide L,D-carboxypeptidase	h2o[c] + anhm4p[c] -> anhm3p[c] + ala_D[c]	SGRAN_1458	SGRAN_1458		Cell Envelope Biosynthesis, Peptidoglycan Biosynthesis	0	0	1000	0	1
AMAOTr	adenosylmethionine 8 amino 7 oxononanoate transaminase	amet[c] + 8aonn[c] <=> amob[c] + dann[c]	SGRAN_2638	SGRAN_2638		Cofactor and Prosthetic Group Biosynthesis Biotin Biosynthesis	1	-1000	1000	0	2	2.6.1.62
AMPMS2	4 amino 2 methyl 5 phosphomethylpyrimidine synthetase	nad[c] + h2o[c] + air[c] -> 3 h[c] + nadh[c] + 2 for[c] + 4ampm[c]	SGRAN_3918	SGRAN_3918	ThiC	Cofactor and Prosthetic Group Biosynthesis Thiamine Metabolism	0	0	1000	0	3
AMPN	AMP nucleosidase	h2o[c] + amp[c] -> ade[c] + r5p[c]	SGRAN_3472	SGRAN_3472		Purine Metabolism	0	0	1000	0	4	3.2.2.4
AMPTASEAH	aminopeptidase Ala His	h2o[c] + alahis[c] -> ala_L[c] + his_L[c]	SGRAN_2981 or SGRAN_1266	SGRAN_2981 SGRAN_1266		Alternate Carbon and Nitrogen source Dipeptide Metabolism	0	0	1000	0	2	3.4.11.1; 3.4.11.2
AMPTASEAL	aminopeptidase Ala Leu	h2o[c] + alaleu[c] -> ala_L[c] + leu_L[c]	SGRAN_2981 or SGRAN_1266	SGRAN_2981 SGRAN_1266		Alternate Carbon and Nitrogen source Dipeptide Metabolism	0	0	1000	0	2	3.4.11.1; 3.4.11.2
AMPTASEAT	aminopeptidase Ala Thr	h2o[c] + alathr[c] -> ala_L[c] + thr_L[c]	SGRAN_2981 or SGRAN_1266	SGRAN_2981 SGRAN_1266		Alternate Carbon and Nitrogen source Dipeptide Metabolism	0	0	1000	0	2	3.4.11.1; 3.4.11.2
AMPTASEATRP	aminopeptidase Ala Trp	h2o[c] + alatrp[c] -> ala_L[c] + trp_L[c]	SGRAN_2981 or SGRAN_1266	SGRAN_2981 SGRAN_1266		Alternate Carbon and Nitrogen source Dipeptide Metabolism	0	0	1000	0	2	3.4.11.1; 3.4.11.2
AMPTASECG	alanyl aminopeptidase cys gly	h2o[c] + cgly[c] -> gly[c] + cys_L[c]	SGRAN_2981 or SGRAN_1266	SGRAN_2981 SGRAN_1266		Alternate Carbon and Nitrogen source Dipeptide Metabolism	0	0	1000	0	2	3.4.11.1; 3.4.11.2
ANHMK	1 6 anhydrous N Acetylmuramate kinase	h2o[c] + atp[c] + anhm[c] -> h[c] + adp[c] + acmum6p[c]				Cell Envelope Biosynthesis Peptidoglycan Biosynthesis	0	0	1000	0	1
ANPRT	anthranilate phosphoribosyltransferase	prpp[c] + anth[c] -> ppi[c] + pran[c]	SGRAN_1946	SGRAN_1946		Phenylalanine Tyrosine Tryptophan Biosynthesis	0	0	1000	0		2.4.2.18
ANS	anthranilate synthase	chor[c] + gln_L[c] -> h[c] + pyr[c] + glu_L[c] + anth[c]	(SGRAN_1949 and SGRAN_1947)	SGRAN_1949 SGRAN_1947		Phenylalanine Tyrosine Tryptophan Biosynthesis	0	0	1000	0	4	4.1.3.27
ANS2	anthranilate synthase 2	nh4[c] + chor[c] -> h[c] + h2o[c] + pyr[c] + anth[c]	(SGRAN_1949 and SGRAN_1947)	SGRAN_1949 SGRAN_1947		Phenylalanine Tyrosine Tryptophan Biosynthesis	0	0	1000	0	4	4.1.3.27
AOBUTDs	L 2 amino 3 oxobutanoate decarboxylation spontaneous	h[c] + 2aobut[c] -> co2[c] + aact[c]	SGRAN_s0001	SGRAN_s0001		Glycine Serine and threonine metabolism	0	0	1000	0	1
AOXSr2	8 amino 7 oxononanoate synthase	ala_L[c] + pimACP[c] -> co2[c] + ACP[c] + 8aonn[c]	SGRAN_2636	SGRAN_2636		Cofactor and Prosthetic Group Biosynthesis Biotin Biosynthesis	0	0	1000	0	1
APATr	B alanine pyruvate aminotransferase	pyr[c] + ala_B[c] <=> ala_L[c] + msa[c]	SGRAN_1896	SGRAN_1896		Alternate Carbon and Nitrogen source Dipeptide Metabolism	1	-1000	1000	0	3	2.6.1.18
APENTAMAH2	5-aminopentanamide amidohydrolase	h[c] + h2o[c] + 5apentam[c] -> nh4[c] + 5aptn[c]	SGRAN_2446	SGRAN_2446		Lysine Metabolism	0	0	1000	0	2	3.5.1.30
APG3PAT120	acyl phosphateglycerol 3 phosphate acyltransferase C120	ddcap[c] + glyc3p[c] -> h[c] + pi[c] + 1ddecg3p[c]	SGRAN_1989	SGRAN_1989	PlsY	Glycerophospholipid Metabolism	0	0	1000	0	2
APG3PAT140	acyl phosphateglycerol 3 phosphate acyltransferase C140	ttdcap[c] + glyc3p[c] -> h[c] + pi[c] + 1tdecg3p[c]	SGRAN_1989	SGRAN_1989	PlsY	Glycerophospholipid Metabolism	0	0	1000	0	2
APG3PAT141	acyl phosphateglycerol 3 phosphate acyltransferase C141	ttdceap[c] + glyc3p[c] -> h[c] + pi[c] + 1tdec7eg3p[c]	SGRAN_1989	SGRAN_1989	PlsY	Glycerophospholipid Metabolism	0	0	1000	0	2
APG3PAT160	acyl phosphateglycerol 3 phosphate acyltransferase C160	hdcap[c] + glyc3p[c] -> h[c] + pi[c] + 1hdecg3p[c]	SGRAN_1989	SGRAN_1989	PlsY	Glycerophospholipid Metabolism	0	0	1000	0	2
APG3PAT161	acyl phosphateglycerol 3 phosphate acyltransferase C161	hdceap[c] + glyc3p[c] -> h[c] + pi[c] + 1hdec9eg3p[c]	SGRAN_1989	SGRAN_1989	PlsY	Glycerophospholipid Metabolism	0	0	1000	0	2
APG3PAT180	acyl phosphateglycerol 3 phosphate acyltransferase C180	ocdcap[c] + glyc3p[c] -> h[c] + pi[c] + 1odecg3p[c]	SGRAN_1989	SGRAN_1989	PlsY	Glycerophospholipid Metabolism	0	0	1000	0	2
APG3PAT181	acyl phosphateglycerol 3 phosphate acyltransferase C181	ocdceap[c] + glyc3p[c] -> h[c] + pi[c] + 1odec11eg3p[c]	SGRAN_1989	SGRAN_1989	PlsY	Glycerophospholipid Metabolism	0	0	1000	0	2
APPLDHr	aminopropanol dehydrogenase reversible	h[c] + nadh[c] + aact[c] <=> nad[c] + appl[c]				Cofactor and Prosthetic Group Biosynthesis Porphyrin and Chlorophyll Metabolism	1	-1000	1000	0	1
APRAUR	5 amino 6 5 phosphoribosylamino uracil reductase	h[c] + nadph[c] + 5apru[c] -> nadp[c] + 5aprbu[c]	SGRAN_0365	SGRAN_0365	RibD	Cofactor and Prosthetic Group Biosynthesis Riboflavin Metabolism	0	0	1000	0	1	1.1.1.193
APSR	adenosine 5 phosphosulfate reductase	aps[c] + trdrd[c] -> 2 h[c] + amp[c] + so3[c] + trdox[c]	(SGRAN_3887 and SGRAN_2479)	SGRAN_3887 SGRAN_2479		Unassigned	0	0	1000	0	1
APSR2	adenosine 5 phosphosulfate reductase	aps[c] + grxrd[c] -> 2 h[c] + amp[c] + so3[c] + grxox[c]	(SGRAN_3887 and SGRAN_2479)	SGRAN_3887 SGRAN_2479		Unassigned	0	0	1000	0	1
APTNAT	5 aminopentanoate2 oxoglutarate aminotransferase	akg[c] + 5aptn[c] <=> glu_L[c] + oxptn[c]	SGRAN_3294	SGRAN_3294		Lysine Metabolism	1	-1000	1000	0
ARGSL	argininosuccinate lyase	argsuc[c] <=> fum[c] + arg_L[c]	SGRAN_3534	SGRAN_3534		Arginine and Proline Metabolism	1	-1000	1000	0	4	4.3.2.1
ARGSS	argininosuccinate synthase	atp[c] + asp_L[c] + citr_L[c] -> h[c] + amp[c] + ppi[c] + argsuc[c]	SGRAN_1284	SGRAN_1284		Arginine and Proline Metabolism	0	0	1000	0	4	6.3.4.5
ARGTRS	Arginyl-tRNA synthetase	atp[c] + arg_L[c] + trnaarg[c] -> amp[c] + ppi[c] + argtrna[c]	SGRAN_1914	SGRAN_1914	ArgS	tRNA Charging	0	0	1000	0	3	6.1.1.19
ASAD	aspartate-semialdehyde dehydrogenase	nadp[c] + pi[c] + aspsa[c] <=> h[c] + nadph[c] + 4pasp[c]	SGRAN_0849	SGRAN_0849		Lysine Biosynthesis and Ectoine Biosynthesis	1	-1000	1000	0	4	1.2.1.11
ASNN	L-asparaginase	h2o[c] + asn_L[c] -> nh4[c] + asp_L[c]	SGRAN_3673	SGRAN_3673		Alanine and Aspartate Metabolism	0	0	1000	0	2	3.5.1.1
ASNNpp	L-asparaginase	h2o[p] + asn_L[p] -> asp_L[p] + nh4[p]	SGRAN_3041	SGRAN_3041		Alanine and Aspartate Metabolism	0	0	1000	0	1	3.5.1.1
ASNS1	asparagine synthase (glutamine-hydrolysing)	h2o[c] + atp[c] + gln_L[c] + asp_L[c] -> h[c] + amp[c] + ppi[c] + glu_L[c] + asn_L[c]	(SGRAN_2368 or SGRAN_2723)	SGRAN_2368 SGRAN_2723		Alanine and Aspartate Metabolism	0	0	1000	0	2	6.3.5.4
ASNtex	L asparagine transport via diffusion extracellular to periplasm	asn_L[e] <=> asn_L[p]				Transport Outer Membrane	1	-1000	1000	0	1
ASO3t2pp	arsenite transporter via proton antiport periplasm	h[p] + aso3[c] -> h[c] + aso3[p]				Heavy Metal Tolerance	0	0	1000	0	1
ASO3tex	arsenite transport via diffusion extracellular to periplasm	aso3[e] <=> aso3[p]				Transport Outer Membrane	1	-1000	1000	0	1
ASO4t2rpp	arsenate ireversible transport via symport periplasm	h[p] + aso4[p] <=> h[c] + aso4[c]	SGRAN_1408	SGRAN_1408		Transport Inner Membrane	1	-1000	1000	0	1
ASO4tex	Arsenate transporter extracellular to periplasm	aso4[e] <=> aso4[p]				Transport Outer Membrane	1	-1000	1000	0	1
ASP1DC	aspartate 1-decarboxylase	h[c] + asp_L[c] -> co2[c] + ala_B[c]				Cofactor and Prosthetic Group Biosynthesis	0	0	1000	0	1
ASPCT	aspartate carbamoyltransferase	asp_L[c] + cbp[c] -> h[c] + pi[c] + cbasp[c]	(SGRAN_2628 and SGRAN_2629)	SGRAN_2628 SGRAN_2629		Pyrimidine Metabolism	0	0	1000	0	3	2.1.3.2
ASPK	aspartate kinase	atp[c] + asp_L[c] <=> adp[c] + 4pasp[c]	SGRAN_1547 or SGRAN_2349	SGRAN_1547 SGRAN_2349		Lysine Biosynthesis and Ectoine Biosynthesis	1	-1000	1000	0	4	2.7.2.4
ASPO1	L aspartate oxidase	o2[c] + h2o[c] + asp_L[c] -> nh4[c] + h2o2[c] + oaa[c]	SGRAN_4030	SGRAN_4030		Cofactor and Prosthetic Group Biosynthesis Nicotinamide Biosynthesis	0	0	1000	0	3	1.4.3.16
ASPO3	L aspartate oxidase	asp_L[c] + q8[c] -> h[c] + iasp[c] + q8h2[c]	SGRAN_4030	SGRAN_4030		Cofactor and Prosthetic Group Biosynthesis Nicotinamide Biosynthesis	0	0	1000	0	3
ASPO5	L aspartate oxidase	fum[c] + asp_L[c] -> h[c] + iasp[c] + succ[c]	SGRAN_4030	SGRAN_4030		Cofactor and Prosthetic Group Biosynthesis Nicotinamide Biosynthesis	0	0	1000	0	3
ASPO6	L aspartate oxidase	o2[c] + asp_L[c] -> h[c] + h2o2[c] + iasp[c]	SGRAN_4030	SGRAN_4030		Cofactor and Prosthetic Group Biosynthesis Nicotinamide Biosynthesis	0	0	1000	0	3
ASPT	L-aspartase	asp_L[c] -> nh4[c] + fum[c]	SGRAN_3689	SGRAN_3689		Alanine and Aspartate Metabolism	0	0	1000	0	2	4.3.1.1
ASPt2pp	L aspartate transport in via proton symport periplasm	h[p] + asp_L[p] -> h[c] + asp_L[c]	SGRAN_1360	SGRAN_1360		Transport Inner Membrane	0	0	1000	0	3
ASPTA	aspartate transaminase	akg[c] + asp_L[c] <=> glu_L[c] + oaa[c]	(SGRAN_3427 or SGRAN_3303)	SGRAN_3427 SGRAN_3303		Alanine and Aspartate Metabolism	1	-1000	1000	0	3	2.6.1.1
ASPtex	L aspartate transport via diffusion extracellular to periplasm	asp_L[e] <=> asp_L[p]				Transport Outer Membrane	1	-1000	1000	0	1
ASPTRS	Aspartyl tRNA synthetase	atp[c] + asp_L[c] + trnaasp[c] -> amp[c] + ppi[c] + asptrna[c]	SGRAN_2969	SGRAN_2969	AspS	tRNA Charging	0	0	1000	0	3	6.1.1.12
ASR	arsenate reductase	aso4[c] + 2 gthrd[c] -> h2o[c] + aso3[c] + gthox[c]	SGRAN_0076 or SGRAN_1323 or SGRAN_4208 or SGRAN_1878 or SGRAN_3074	SGRAN_0076 SGRAN_1323 SGRAN_4208 SGRAN_1878 SGRAN_3074		Heavy Metal Tolerance	0	0	1000	0	2
ASR2	arsenate reductase (thioredoxin)	trdrd[c] + aso4[c] -> h2o[c] + trdox[c] + aso3[c]	SGRAN_1514	SGRAN_1514		Heavy Metal Tolerance	0	0	1000	0	2
AST	Arginine succinyltransferase	succoa[c] + arg_L[c] -> h[c] + coa[c] + sucarg[c]	SGRAN_2746	SGRAN_2746		Arginine and Proline Metabolism	0	0	1000	0	2	2.3.1.109
ATHRDHr	L allo threonine dehydrogenase	nadp[c] + athr_L[c] <=> h[c] + nadph[c] + 2aobut[c]	SGRAN_0456	SGRAN_0456		Glycine Serine and threonine metabolism	1	-1000	1000	0	1
ATPHs	ATP amine hydrolysis (spontaneous)	h[c] + h2o[c] + atp[c] -> nh4[c] + itp[c]				Purine Metabolism	0	0	1000	0	2
ATPM	ATP maintenance requirement	h2o[c] + atp[c] -> h[c] + adp[c] + pi[c]				Unassigned	0	0.92	0.92	0	1
ATPPRT	ATP phosphoribosyltransferase	atp[c] + prpp[c] -> ppi[c] + prbatp[c]	SGRAN_1678 or SGRAN_1303	SGRAN_1678 SGRAN_1303		Histidine Metabolism	0	0	1000	0	3	2.4.2.17
ATPS4rpp	ATP synthase (four protons for one ATP) (periplasm)	4 h[p] + adp[c] + pi[c] <=> 3 h[c] + h2o[c] + atp[c]	(SGRAN_3770 and SGRAN_3771 and SGRAN_3772 and SGRAN_3773 and SGRAN_3774 and (SGRAN_2263 or SGRAN_2264) and SGRAN_2265 and SGRAN_2266 and SGRAN_2267)	SGRAN_3770 SGRAN_3771 SGRAN_3772 SGRAN_3773 SGRAN_3774 SGRAN_2263 SGRAN_2264 SGRAN_2265 SGRAN_2266 SGRAN_2267		Oxidative Phosphorylation	1	-1000	1000	0	2	3.6.3.14		Koumandou VL, Kossida S. Evolution of the F0F1 ATP Synthase Complex in Light of the Patchy Distribution of Different Bioenergetic Pathways across Prokaryotes. Ouzounis CA, ed. PLoS Computational Biology. 2014;10(9):e1003821. doi:10.1371/journal.pcbi.1003821.
BACCL	biotin-[acetyl-CoA-carboxylase] ligase	h[c] + atp[c] + btn[c] -> ppi[c] + btamp[c]	SGRAN_2182	SGRAN_2182		Cofactor and Prosthetic Group Biosynthesis, Biotin Biosynthesis	0	0	1000	0	2	6.3.4.15
BALABALAabcpp	beta alanyl beta alanine transport via ABC system periplasm	h2o[c] + atp[c] + balabala[p] -> h[c] + adp[c] + pi[c] + balabala[c]	SGRAN_2075	SGRAN_2075		Transport ABC system	0	0	1000	0	1
BALABALAtex	beta alanyl beta alanine transport via diffusion extracellular to periplasm	balabala[e] <=> balabala[p]				Transport Outer Membrane	1	-1000	1000	0	1
BCT1_syn	Bicarbonate transport via ABC system (periplasm)	h2o[c] + atp[c] + hco3[p] -> h[c] + adp[c] + pi[c] + hco3[c]				Transport Inner Membrane	0	0	1000	0	1
BDH	R 3 Hydroxybutanoate NAD oxidoreductase	nad[c] + bhb[c] <=> h[c] + nadh[c] + acac[c]	SGRAN_2058 or SGRAN_0826	SGRAN_2058 SGRAN_0826		Butanoate Metabolism	1	-1000	1000	0	3	1.1.1.30
BIOMASS_AE	Aerobic biomass	0.001786 nad[c] + 4.4e-05 nadh[c] + 0.046 pg160[c] + 0.0231 pg161[c] + 0.0015 pg180[c] + 0.0105 pg181[c] + 41.3974 h2o[c] + 0.010567 nh4[c] + 46.9189 atp[c] + 0.75885 ala_L[c] + 0.000335 nadph[c] + 0.000111 nadp[c] + 0.000562 sphgn[c] + 0.000167 coa[c] + 0.000279 accoa[c] + 9.8e-05 succoa[c] + 0.001 amp[c] + 0.1615 glu_L[c] + 0.21683 gtp[c] + 3.1e-05 malcoa[c] + 0.000223 fad[c] + 0.000223 chor[c]…				Biomass	0	0	1000	1	1
BLUB	cobalamin biosynthesis	o2[c] + h2o[c] + fmnh2[c] -> dmbzid[c] + doxopa[c] + e4p[c] + urea[c]				Cofactor and Prosthetic Group Biosynthesis Porphyrin and Chlorophyll Metabolism	0	0	1000	0	1
BMOCOS	bis-molybdenum cofactor synthase	mptamp[c] + moco[c] -> amp[c] + cu2[c] + bmoco[c]	SGRAN_3856	SGRAN_3856		Cofactor and Prosthetic Group Biosynthesis, Molybdopterin Biosynthesis	0	0	1000	0	3
BMOGDS1	bis-molybdopterin guanine dinucleotide synthase (single GDP)	h[c] + gtp[c] + bmoco[c] -> ppi[c] + bmoco1gdp[c]	SGRAN_3857	SGRAN_3857		Cofactor and Prosthetic Group Biosynthesis, Molybdopterin Biosynthesis	0	0	1000	0	2
BMOGDS2	bis-molybdopterin guanine dinucleotide synthase	h[c] + gtp[c] + bmoco1gdp[c] -> ppi[c] + bmocogdp[c]	SGRAN_3857	SGRAN_3857		Cofactor and Prosthetic Group Biosynthesis, Molybdopterin Biosynthesis	0	0	1000	0	2
BPNT	3',5'-bisphosphate nucleotidase	h2o[c] + pap[c] -> pi[c] + amp[c]	SGRAN_2308	SGRAN_2308		Sulfur Metabolism	0	0	1000	0	2	3.1.3.7
BTDD-RR	(R,R)-butanediol dehydrogenase	nad[c] + btd_RR[c] <=> h[c] + nadh[c] + actn_R[c]	SGRAN_1200	SGRAN_1200		Alternate Carbon, Butanediol Metabolism	1	-1000	1000	0	1	1.1.1.4
BTDDtex	butanediol transporter external	btd_RR[e] <=> btd_RR[p]				Transport Outer Membrane	1	-1000	1000	0	1
BTDDtpp	butanediol pasive diffusion	btd_RR[p] <=> btd_RR[c]				Transport Inner Membrane	1	-1000	1000	0	1
BTS5	Biotin synthase	amet[c] + 2fe2s[c] + dtbt[c] -> h[c] + dad_5[c] + btn[c] + met_L[c] + 2fe1s[c]	SGRAN_2007	SGRAN_2007		Cofactor and Prosthetic Group Biosynthesis Biotin Biosynthesis	0	0	1000	0	3	2.8.1.6
BUP	beta ureidopropionase	2 h[c] + h2o[c] + 3uib[c] -> co2[c] + nh4[c] + 3aib[c]	SGRAN_1811	SGRAN_1811		Alternate Carbon and Nitrogen source Nucleotide Metabolism	0	0	1000	0	1
BUTCT	Acetyl-CoA:butyrate-CoA transferase	accoa[c] + but[c] -> ac[c] + btcoa[c]	(SGRAN_3355 and SGRAN_3357)	SGRAN_3355 SGRAN_3357		Alternate Carbon Metabolism	0	0	1000	0	1	2.8.3.8
BUTt2rpp	Butyrate transport via proton symport, reversible (periplasm)	h[p] + but[p] <=> h[c] + but[c]				Transport, Inner Membrane	1	-1000	1000	0	1
BUTtex	Butyrate transport via diffusion (extracellular to periplasm)	but[e] <=> but[p]				Transport, Outer Membrane Porin	1	-1000	1000	0	1
CA2tex	calcium Ca2 transport via diffusion extracellular to periplasm	ca2[e] <=> ca2[p]				Transport Outer Membrane	1	-1000	1000	0	1
NAt3_1pp	sodium proton antiporter HNA is 11 periplasm	h[p] + na1[c] <=> h[c] + na1[p]				Transport Inner Membrane	1	-1000	1000	0	1
CAT	catalase	2 h2o2[c] -> o2[c] + 2 h2o[c]	SGRAN_2521	SGRAN_2521		Unassigned	0	0	1000	0	2	1.11.1.6
CAt6pp	calcium sodium antiporter 11	ca2[c] + na1[p] <=> na1[c] + ca2[p]				Transport Inner Membrane	1	-1000	1000	0	1
CATpp	catalase periplasm	2 h2o2[p] -> 2 h2o[p] + o2[p]	SGRAN_1658	SGRAN_1658		Unassigned	0	0	1000	0	2	1.11.1.6
CBIAT	Cobinamide adenyltransferase	h[c] + atp[c] + cbi[c] <=> adocbi[c] + pppi[c]	SGRAN_3623	SGRAN_3623		Cofactor and Prosthetic Group Biosynthesis Porphyrin and Chlorophyll Metabolism	1	-1000	1000	0	3	2.5.1.17
CBItonex	Cobinamide transport via ton system extermal	h[p] + cbi[e] -> h[c] + cbi[p]	(SGRAN_3621 and SGRAN_1225 and SGRAN_1224 and SGRAN_0630)	SGRAN_3621 SGRAN_1225 SGRAN_1224 SGRAN_0630		Transport Outer Membrane	0	0	1000	0	1
CBIuabcpp	Cobinamide transport via ABC system uptake periplasm	h2o[c] + atp[c] + cbi[p] -> h[c] + adp[c] + pi[c] + cbi[c]				Transport Outer Membrane	0	0	1000	0	1
CBL1abcpp	Cob 1 alamin transport via ABC system periplasm	h2o[c] + atp[c] + cbl1[p] -> h[c] + adp[c] + pi[c] + cbl1[c]				Transport Outer Membrane	0	0	1000	0	1
CBL1tonex	Cob 1 alamin transport via ton system extermal	h[p] + cbl1[e] -> h[c] + cbl1[p]	(SGRAN_3621 and SGRAN_1225 and SGRAN_1224 and SGRAN_0630)	SGRAN_3621 SGRAN_1225 SGRAN_1224 SGRAN_0630		Transport Outer Membrane	0	0	1000	0	1
CBLAT	cob I alamin adenosyltransferase	h[c] + atp[c] + cbl1[c] <=> adocbl[c] + pppi[c]	SGRAN_3623	SGRAN_3623		Cofactor and Prosthetic Group Biosynthesis Porphyrin and Chlorophyll Metabolism	1	-1000	1000	0	3	2.5.1.17
CBPAH	N carbamoylputrescine amidohydrolase	2 h[c] + 2 h2o[c] + Ncbmpts[c] -> nh4[c] + hco3[c] + ptrc[c]				Alternate Carbon and Nitrogen source Amines and Polyamines Metabolism	0	0	1000	0	1
CBPS	carbamoyl phosphate synthase glutamine hydrolysing	h2o[c] + 2 atp[c] + hco3[c] + gln_L[c] -> 2 h[c] + 2 adp[c] + pi[c] + glu_L[c] + cbp[c]	(SGRAN_3146 and SGRAN_3147)	SGRAN_3146 SGRAN_3147		Pyrimidine Metabolism	0	0	1000	0	4	6.3.5.5
CCGS	7 cyano 7 carbaguanine synthase	nh4[c] + atp[c] + cdg[c] -> h[c] + h2o[c] + adp[c] + pi[c] + preq0[c]	SGRAN_2119	SGRAN_2119	QueC	Cofactor and Prosthetic Group Biosynthesis Queuosine biosynthesis	0	0	1000	0	3
CD2abcpp	Cadmium Cd2 ABC transporter periplasm	h2o[c] + atp[c] + cd2[c] -> h[c] + adp[c] + pi[c] + cd2[p]	SGRAN_4185	SGRAN_4185		Heavy Metal Tolerance	0	0	1000	0	2
CD2t4pp	cadmium Cd2 transport out via proton antiport periplasm	h[p] + cd2[c] + k[p] -> h[c] + k[c] + cd2[p]	SGRAN_4196 or SGRAN_0042	SGRAN_4196 SGRAN_0042		Heavy Metal Tolerance	0	0	1000	0	2
CD2tex	cadmium Cd2 transport via diffusion extracellular to periplasm	cd2[e] <=> cd2[p]				Transport Outer Membrane	1	-1000	1000	0	1
CD2tpp	cadmium 2 transport in via permease no H	cd2[p] -> cd2[c]				Transport Inner Membrane	0	0	1000	0	1
CDGR	7-cyano-7-deazaguanine reductase	3 h[c] + 2 nadph[c] + preq0[c] -> 2 nadp[c] + preq1[c]	SGRAN_3741	SGRAN_3741	QueF	Cofactor and Prosthetic Group Biosynthesis, Queuosine biosynthesis	0	0	1000	0	1
CDGS	7-deaza-7-carboxyguanine synthase	h[c] + cph4[c] -> nh4[c] + cdg[c]	SGRAN_2120	SGRAN_2120	QueE	Cofactor and Prosthetic Group Biosynthesis, Queuosine biosynthesis	0	0	1000	0	1
CDPMEK	4-(cytidine 5'-diphospho)-2-C-methyl-D-erythritol kinase	atp[c] + 4c2me[c] -> h[c] + adp[c] + 2p4c2me[c]	SGRAN_1966	SGRAN_1966	IspE	Cofactor and Prosthetic Group Biosynthesis, Terpenoid backbone biosynthesis	0	0	1000	0	2
CFAS160E	cyclopropane fatty acid synthase Phosphatidylethanolamine n C160	pe161[c] + 2 amet[c] -> 2 h[c] + 2 ahcys[c] + cpe160[c]	(SGRAN_2330 or SGRAN_1280)	SGRAN_2330 SGRAN_1280		Fatty Acid Biosynthesis	0	0	1000	0	2	2.1.1.79
CFAS160G	cyclopropane fatty acid synthase Phosphatidylglycerol n C160	pg161[c] + 2 amet[c] -> 2 h[c] + 2 ahcys[c] + cpg160[c]	(SGRAN_2330 or SGRAN_1280)	SGRAN_2330 SGRAN_1280		Fatty Acid Biosynthesis	0	0	1000	0	2	2.1.1.79
CFAS180E	cyclopropane fatty acid synthase Phosphatidylethanolamine n C180	pe181[c] + 2 amet[c] -> 2 h[c] + 2 ahcys[c] + cpe180[c]	(SGRAN_2330 or SGRAN_1280)	SGRAN_2330 SGRAN_1280		Fatty Acid Biosynthesis	0	0	1000	0	2	2.1.1.79
CFAS180G	cyclopropane fatty acid synthase Phosphatidylglycerol n C180	pg181[c] + 2 amet[c] -> 2 h[c] + 2 ahcys[c] + cpg180[c]	(SGRAN_2330 or SGRAN_1280)	SGRAN_2330 SGRAN_1280		Fatty Acid Biosynthesis	0	0	1000	0	2	2.1.1.79
CGLYabcpp	L Cysteinylglycine Cys Gly transport via ABC system periplasm	h2o[c] + atp[c] + cgly[p] -> h[c] + adp[c] + pi[c] + cgly[c]				Transport ABC system	0	0	1000	0	1
CHCOAL	6_carboxyhexanoate_CoA ligase	atp[c] + coa[c] + pime[c] -> amp[c] + ppi[c] + pmcoa[c]	SGRAN_2793	SGRAN_2793	ThnH	Aromatic Compounds Degradation, Tetralin degradation	0	0	1000	0	1	6.2.1.14		López-Sánchez A, Floriano B, Andújar E, Hernáez MJ, Santero E. Tetralin-Induced and ThnR-Regulated Aldehyde Dehydrogenase and β-Oxidation Genes in Sphingomonas macrogolitabida Strain TFA . Applied and Environmental Microbiology. 2010;76(1):110-118. doi:10.1128/AEM.01846-09.
CHORM	chorismate mutase	chor[c] -> pphn[c]	SGRAN_2421 or SGRAN_2442	SGRAN_2421 SGRAN_2442		Phenylalanine Tyrosine Tryptophan Biosynthesis	0	0	1000	0	3	5.4.99.5
CHORS	chorismate synthase	3psme[c] -> pi[c] + chor[c]	SGRAN_1358	SGRAN_1358		Phenylalanine Tyrosine Tryptophan Biosynthesis	0	0	1000	0	4	4.2.3.5
CHRPL	Chorismate pyruvate lyase	chor[c] -> pyr[c] + 4hbz[c]				Cofactor and Prosthetic Group Biosynthesis Ubiquinone biosynthesis	0	0	1000	0	1
CHXCOAH	6-carboxyhex-2-enoyl-CoA hydratase	h2o[c] + 6chx2coa[c] -> 3hpimcoa[c]	SGRAN_2789	SGRAN_2789	ThnL	Aromatic Compounds Degradation, Tetralin degradation	0	0	1000	0	1			López-Sánchez A, Floriano B, Andújar E, Hernáez MJ, Santero E. Tetralin-Induced and ThnR-Regulated Aldehyde Dehydrogenase and β-Oxidation Genes in Sphingomonas macrogolitabida Strain TFA . Applied and Environmental Microbiology. 2010;76(1):110-118. doi:10.1128/AEM.01846-09.
CLPNH120pp	cardiolipin hydrolase periplasm n C120	h2o[p] + clpn120[p] -> h[p] + pg120[p] + pa120[p]				Glycerophospholipid Metabolism	0	0	1000	0	1
CLPNH140pp	cardiolipin hydrolase periplasm n C140	h2o[p] + clpn140[p] -> h[p] + pg140[p] + pa140[p]				Glycerophospholipid Metabolism	0	0	1000	0	1
CLPNH141pp	cardiolipin hydrolase periplasm n C141	h2o[p] + clpn141[p] -> h[p] + pg141[p] + pa141[p]				Glycerophospholipid Metabolism	0	0	1000	0	1
CLPNH160pp	cardiolipin hydrolase (periplasm, n-C16:0)	h2o[p] + clpn160[p] -> h[p] + pg160[p] + pa160[p]				Glycerophospholipid Metabolism	0	0	1000	0	1
CLPNH161pp	cardiolipin hydrolase (periplasm, n-C16:1)	h2o[p] + clpn161[p] -> h[p] + pg161[p] + pa161[p]				Glycerophospholipid Metabolism	0	0	1000	0	1
CLPNH180pp	cardiolipin hydrolase (periplasm, n-C18:0)	h2o[p] + clpn180[p] -> h[p] + pg180[p] + pa180[p]				Glycerophospholipid Metabolism	0	0	1000	0	1
CLPNH181pp	cardiolipin hydrolase (periplasm, n-C18:1)	h2o[p] + clpn181[p] -> h[p] + pg181[p] + pa181[p]				Glycerophospholipid Metabolism	0	0	1000	0	1
CLPNS120pp	cardiolipin synthase periplasmic n C120	2 pg120[p] <=> clpn120[p] + glyc[p]	SGRAN_2977 or SGRAN_2045	SGRAN_2977 SGRAN_2045	Cls, Cls2	Glycerophospholipid Metabolism	1	-1000	1000	0	1
CLPNS140pp	cardiolipin synthase periplasmic n C140	2 pg140[p] <=> clpn140[p] + glyc[p]	SGRAN_2977 or SGRAN_2045	SGRAN_2977 SGRAN_2045	Cls, Cls2	Glycerophospholipid Metabolism	1	-1000	1000	0	1
CLPNS141pp	cardiolipin synthase periplasmic n C141	2 pg141[p] <=> clpn141[p] + glyc[p]	SGRAN_2977 or SGRAN_2045	SGRAN_2977 SGRAN_2045	Cls, Cls2	Glycerophospholipid Metabolism	1	-1000	1000	0	1
CLPNS160pp	cardiolipin synthase (periplasmic, n-C16:0)	2 pg160[p] <=> clpn160[p] + glyc[p]	SGRAN_2977 or SGRAN_2045	SGRAN_2977 SGRAN_2045	Cls, Cls2	Glycerophospholipid Metabolism	1	-1000	1000	0	1
CLPNS161pp	cardiolipin synthase (periplasmic, n-C16:1)	2 pg161[p] <=> clpn161[p] + glyc[p]	SGRAN_2977 or SGRAN_2045	SGRAN_2977 SGRAN_2045	Cls, Cls2	Glycerophospholipid Metabolism	1	-1000	1000	0	1
CLPNS180pp	cardiolipin synthase (periplasmic, n-C18:0)	2 pg180[p] <=> clpn180[p] + glyc[p]	SGRAN_2977 or SGRAN_2045	SGRAN_2977 SGRAN_2045	Cls, Cls2	Glycerophospholipid Metabolism	1	-1000	1000	0	1
CLPNS181pp	cardiolipin synthase (periplasmic, n-C18:1)	2 pg181[p] <=> clpn181[p] + glyc[p]	SGRAN_2977 or SGRAN_2045	SGRAN_2977 SGRAN_2045	Cls2, Cls	Glycerophospholipid Metabolism	1	-1000	1000	0	1
CLt3_2pp	chloride transport out via proton antiport 21 periplasm	h[c] + 2 cl[p] -> h[p] + 2 cl[c]				Transport Inner Membrane	0	0	1000	0
CLtex	chloride Cl 1 transport via diffusion extracellular to periplasm	cl[e] <=> cl[p]				Transport Outer Membrane	1	-1000	1000	0
CO2tex	CO2 transport via diffusion extracellular to periplasm	co2[e] <=> co2[p]				Transport Outer Membrane	1	-1000	1000	0	1
CO2tpp	CO2 transporter via diffusion periplasm	co2[p] <=> co2[c]				Transport Inner Membrane	1	-1000	1000	0	1
COALCDH	coniferyl alcohol dehydrogenase	nad[c] + confrl[c] -> h[c] + nadh[c] + conialdh[c]				Aromatic Compounds Degradation B Ketoadipate pathway	0	0	1000	0	1
COALDDH	coniferyl aldehyde dehydrogenase	nad[c] + h2o[c] + conialdh[c] -> 2 h[c] + nadh[c] + fer[c]	SGRAN_2460 or SGRAN_0513	SGRAN_2460 SGRAN_0513		Aromatic Compounds Degradation B Ketoadipate pathway	0	0	1000	0	2
COBALT2tex	cobalt Co2 transport via diffusion extracellular to periplasm	cobalt2[e] <=> cobalt2[p]				Transport Outer Membrane	1	-1000	1000	0	1
COBALT2tpp	cobalt transport in via permease no H	cobalt2[p] -> cobalt2[c]	SGRAN_0851	SGRAN_0851		Transport Inner Membrane	0	0	1000	0	3
COBALTt4pp	cobalt transport out via proton antiporter periplasm	h[p] + cobalt2[c] + k[p] -> h[c] + k[c] + cobalt2[p]	SGRAN_4196 or SGRAN_0042	SGRAN_4196 SGRAN_0042		Heavy Metal Tolerance	0	0	1000	0	2
COCHLTFA	cobaltochelatase	h2o[c] + atp[c] + cobalt2[c] + hgbam[c] -> 2 h[c] + adp[c] + pi[c] + co2dam[c]	(SGRAN_1341 and SGRAN_1344)	SGRAN_1341 SGRAN_1344	CobST	Cofactor and Prosthetic Group Biosynthesis Porphyrin and Chlorophyll Metabolism	0	0	1000	0	1			J. Bacteriol. November 1992 vol. 174 no. 22 7445-7451
CONFRLtex	conyferyl alcohol transport via diffusion extracellular to periplasm	confrl[e] <=> confrl[p]				Transport Outer Membrane	1	-1000	1000	0	1
CONFRLtpp	conyferyl alcohol transport via diffusion periplasm	confrl[p] <=> confrl[c]				Transport Inner Membrane	1	-1000	1000	0	1
CPH4S	6 carboxy 5 6 7 8 tetrahydropterin synthase	h2o[c] + ahdt[c] -> h[c] + acald[c] + pppi[c] + cph4[c]				Cofactor and Prosthetic Group Biosynthesis Queuosine biosynthesis	0	0	1000	0	1
CPMPS	cyclic pyranopterin monophosphate synthase	h2o[c] + gtp[c] -> ppi[c] + cpmp[c]	(SGRAN_3169 and SGRAN_3855)	SGRAN_3169 SGRAN_3855		Cofactor and Prosthetic Group Biosynthesis Molybdopterin Biosynthesis	0	0	1000	0	2
CPPPGO	coproporphyrinogen oxidase O2 required	2 h[c] + o2[c] + cpppg3[c] -> 2 co2[c] + 2 h2o[c] + pppg9[c]	SGRAN_2125	SGRAN_2125		Cofactor and Prosthetic Group Biosynthesis Porphyrin and Chlorophyll Metabolism	0	0	1000	0	3	1.3.3.3
CPPPGO2	Oxygen Independent coproporphyrinogen-III oxidase	2 amet[c] + cpppg3[c] -> 2 co2[c] + 2 dad_5[c] + 2 met_L[c] + pppg9[c]	SGRAN_2458 or SGRAN_1694	SGRAN_2458 SGRAN_1694	HemN	Cofactor and Prosthetic Group Biosynthesis, Porphyrin and Chlorophyll Metabolism	0	0	1000	0	2
CRNCAL2	Carnitine-CoA Ligase	atp[c] + coa[c] + crn[c] -> adp[c] + pi[c] + crncoa[c]	(SGRAN_1531 or SGRAN_0432 or SGRAN_0697)	SGRAN_1531 SGRAN_0432 SGRAN_0697		Oxidative Phosphorylation	0	0	1000	0	1
CRNCAR	carnitine-CoA racemase	crncoa[c] <=> crnDcoa[c]	SGRAN_3644 or SGRAN_1077	SGRAN_3644 SGRAN_1077		Unassigned	1	-1000	1000	0	1
CRNCDH	Carnityl-CoA dehydratase	crncoa[c] <=> h2o[c] + ctbtcoa[c]	SGRAN_3644 or SGRAN_1077	SGRAN_3644 SGRAN_1077		Unassigned	1	-1000	1000	0	1
CRNDCAL2	D-Carnitine-CoA Ligase	atp[c] + coa[c] + crn_D[c] -> adp[c] + pi[c] + crnDcoa[c]	(SGRAN_1531 or SGRAN_0432 or SGRAN_0697)	SGRAN_1531 SGRAN_0432 SGRAN_0697		Oxidative Phosphorylation	0	0	1000	0	1
CRNDt2rpp	D-carnitine outward transport (H+ antiport)	h[p] + crn_D[p] <=> h[c] + crn_D[c]	SGRAN_2351	SGRAN_2351		Transport, Inner Membrane	1	-1000	1000	0	1
CRNDtex	D-carnitine transport via diffusion (extracellular to periplasm)	crn_D[e] <=> crn_D[p]				Transport Outer Membrane	1	-1000	1000	0	1
CRNt2rpp	L-carnitine outward transport (H+ antiport)	h[p] + crn[p] <=> h[c] + crn[c]	SGRAN_2351	SGRAN_2351		Transport, Inner Membrane	1	-1000	1000	0	1
CRNtex	L carnitine transport via diffusion extracellular to periplasm	crn[e] <=> crn[p]				Transport Outer Membrane	1	-1000	1000	0	1
CS	citrate synthase	h2o[c] + accoa[c] + oaa[c] -> h[c] + coa[c] + cit[c]	SGRAN_1941	SGRAN_1941		TCA Cycle	0	0	1000	0	4	2.3.3.1
CSND	Cytosine deaminase	h[c] + h2o[c] + csn[c] -> nh4[c] + ura[c]	SGRAN_2696	SGRAN_2696		Pyrimidine Metabolism	0	0	1000	0	2	3.5.4.1
CSPMDDC	carboxynorspermidine decarboxylase	h[c] + cspmd[c] -> co2[c] + spmd[c]	SGRAN_1979	SGRAN_1979		Arginine and Proline Metabolism	0	0	1000	0	2
CSPMDDH	carboxyspermidine dehydrogenase	h[c] + nadph[c] + aspsa[c] + ptrc[c] -> h2o[c] + nadp[c] + cspmd[c]	SGRAN_1982	SGRAN_1982		Arginine and Proline Metabolism	0	0	1000	0	3
CTPS2	CTP synthase glutamine	h2o[c] + atp[c] + gln_L[c] + utp[c] -> 2 h[c] + adp[c] + pi[c] + glu_L[c] + ctp[c]	SGRAN_1953	SGRAN_1953		Pyrimidine Metabolism	0	0	1000	0	4	6.3.4.2
CU1abcpp	Copper (Cu +1) ABC transporter (periplasm)	h2o[c] + atp[c] + cu[c] -> h[c] + adp[c] + pi[c] + cu[p]	SGRAN_0123	SGRAN_0123		Inorganic Ion Transport and Metabolism	0	0	1000	0	2
CU2abcpp	Copper Cu2 ABC transporter periplasm	h2o[c] + atp[c] + cu2[c] -> h[c] + adp[c] + pi[c] + cu2[p]	SGRAN_1088 or SGRAN_0027	SGRAN_1088 SGRAN_0027		Heavy Metal Tolerance	0	0	1000	0	2
CU2t4pp	Copper Cu2 transport out via proton antiport periplasm	h[p] + cu2[c] + k[p] -> h[c] + k[c] + cu2[p]	SGRAN_4196 or SGRAN_0042	SGRAN_4196 SGRAN_0042		Heavy Metal Tolerance	0	0	1000	0	2
CU2tex	copper Cu2 transport via diffusion extracellular to periplasm	cu2[e] <=> cu2[p]				Heavy Metal Tolerance	1	-1000	1000	0	1
CU2tpp	copper transport in via permease no H	cu2[p] -> cu2[c]				Transport Inner Membrane	0	0	1000	0	1
CUt3	copper transport out via proton antiport	h[e] + cu[c] -> h[c] + cu[e]	(SGRAN_0114 and SGRAN_0115 and SGRAN_0116 and SGRAN_0117)	SGRAN_0114 SGRAN_0115 SGRAN_0116 SGRAN_0117	CusCFBA	Heavy Metal Tolerance	0	0	1000	0	1
CUtex	copper Cu1 transport via diffusion extracellular to periplasm	cu[e] <=> cu[p]				Transport Outer Membrane	1	-1000	1000	0	1
CUtpp	copper transport in via permease no H	cu[p] -> cu[c]				Transport Inner Membrane	0	0	1000	0	1
CYANST	Cyanide sulfurtransferase	tsul[c] + cyan[c] -> h[c] + so3[c] + tcynt[c]	SGRAN_3739	SGRAN_3739		Sulfur Metabolism	0	0	1000	0	2	2.8.1.1
CYANt2pp	Cyanate transport via proton symport periplasm	h[p] + cyan[p] -> h[c] + cyan[c]	SGRAN_2693	SGRAN_2693		Transport Inner Membrane	0	0	1000	0	3
CYANtex	Cyanide transport via diffusion extracellular to periplasm	cyan[e] <=> cyan[p]				Transport Outer Membrane	1	-1000	1000	0	1
CYO1_KT	ubiquinol cytochrome c reductase	2 h[c] + q8h2[c] + 2 ficytc[c] -> 2 h[p] + q8[c] + 2 focytc[c]	(SGRAN_2127 and SGRAN_2128 and SGRAN_2129)	SGRAN_2127 SGRAN_2128 SGRAN_2129		Oxidative Phosphorylation	0	0	1000	0	2
CYRDAAT	cob I yrinic acid a c diamide adenosyltransferase	h[c] + atp[c] + co1dam[c] -> adcobdam[c] + pppi[c]	SGRAN_3623	SGRAN_3623		Cofactor and Prosthetic Group Biosynthesis Porphyrin and Chlorophyll Metabolism	0	0	1000	0	3	2.5.1.17
CYRDAR	cob II yrinic acid a c diamide reductase	nadh[c] + 2 co2dam[c] -> nad[c] + h[c] + 2 co1dam[c]	SGRAN_0408	SGRAN_0408		Cofactor and Prosthetic Group Biosynthesis Porphyrin and Chlorophyll Metabolism	0	0	1000	0	1
CYSDS	Cysteine Desulfhydrase	h2o[c] + cys_L[c] -> nh4[c] + pyr[c] + h2s[c]	SGRAN_3738	SGRAN_3738		Cysteine Metabolism	0	0	1000	0	3	4.1.99.1
CYSS	cysteine synthase	h2s[c] + acser[c] -> h[c] + ac[c] + cys_L[c]	SGRAN_2305 or SGRAN_1471	SGRAN_2305 SGRAN_1471		Cysteine Metabolism	0	0	1000	0	3
CYSS2	cysteine synthase S sulfo L cysteine	tsul[c] + acser[c] -> ac[c] + scys_L[c]	SGRAN_1471	SGRAN_1471		Cysteine Metabolism	0	0	1000	0	2
CYSSADS	L cysteine sulfinic acid desulfurase	2 h[c] + 3sala[c] -> ala_L[c] + so2[c]	SGRAN_1367	SGRAN_1367		Sulfur Metabolism	0	0	1000	0	3	4.1.1.12
CYSTGL	cystathionine g lyase	h2o[c] + cyst_L[c] -> nh4[c] + 2obut[c] + cys_L[c]	SGRAN_1803	SGRAN_1803		Methionine Metabolism	0	0	1000	0	3	4.4.1.1
CYSTL	cystathionine b-lyase	h2o[c] + cyst_L[c] -> nh4[c] + pyr[c] + hcys_L[c]	SGRAN_3738	SGRAN_3738		Methionine Metabolism	0	0	1000	0	3	4.4.1.8
CYSTRS	Cysteinyl-tRNA synthetase	atp[c] + cys_L[c] + trnacys[c] -> amp[c] + ppi[c] + cystrna[c]	SGRAN_1244	SGRAN_1244	CysS	tRNA Charging	0	0	1000	0	3	6.1.1.16
CYSTS	cystathionine beta-synthase	hcys_L[c] + ser_L[c] -> h2o[c] + cyst_L[c]	SGRAN_1021	SGRAN_1021		Cysteine Metabolism	0	0	1000	0	1	4.2.1.22
CYTBDpp	cytochrome oxidase bd (ubiquinol-8: 2 protons) (periplasm)	2 h[c] + 0.5 o2[c] + q8h2[c] -> 2 h[p] + h2o[c] + q8[c]	(SGRAN_0616 and SGRAN_0615)	SGRAN_0616 SGRAN_0615		Oxidative Phosphorylation	0	0	1000	0	3
CYTBO3_4pp	cytochrome oxidase bo3 ubiquinol 8 4 protons periplasm	4 h[c] + 0.5 o2[c] + q8h2[c] -> 4 h[p] + h2o[c] + q8[c]	(SGRAN_2997 and SGRAN_2996 and SGRAN_2995 and SGRAN_2994)	SGRAN_2997 SGRAN_2996 SGRAN_2995 SGRAN_2994		Oxidative Phosphorylation	0	0	1000	0	2
CYTCAA3pp	cytochrome c oxidase aa3 (2 protons/1 electron ) (periplasm)	2 h[c] + 0.5 o2[c] + 2 focytc[c] -> 2 h[p] + h2o[c] + 2 ficytc[c]	(SGRAN_3023 and SGRAN_3024 and SGRAN_3026 and SGRAN_3027)	SGRAN_3023 SGRAN_3024 SGRAN_3026 SGRAN_3027		Oxidative Phosphorylation	0	0	1000	0	2
CYTCBB3pp	cytochrome c oxidase bb3 (0.5 protons/1 electron ) (periplasm)	h[c] + 0.5 o2[c] + 2 focytc[c] -> h[p] + h2o[c] + 2 ficytc[c]	(SGRAN_2449 and SGRAN_2450 and SGRAN_2451 and SGRAN_2452)	SGRAN_2449 SGRAN_2450 SGRAN_2451 SGRAN_2452		Oxidative Phosphorylation	0	0	1000	0	2
CYTD	cytidine deaminase	h[c] + h2o[c] + cytd[c] -> nh4[c] + uri[c]	SGRAN_2483	SGRAN_2483		Pyrimidine Metabolism	0	0	1000	0	1	3.5.4.5
CYTK1	cytidylate kinase CMP	atp[c] + cmp[c] <=> adp[c] + cdp[c]	SGRAN_2584	SGRAN_2584		Pyrimidine Metabolism	1	-1000	1000	0	4	2.7.4.14
CYTK2	cytidylate kinase dCMP	atp[c] + dcmp[c] <=> adp[c] + dcdp[c]	SGRAN_2584	SGRAN_2584		Pyrimidine Metabolism	1	-1000	1000	0	4	2.7.4.14
DAAD	D Amino acid dehydrogenase ala D	h2o[c] + fad[c] + ala_D[c] -> nh4[c] + pyr[c] + fadh2[c]	(SGRAN_2924 or SGRAN_0986 or SGRAN_2687)	SGRAN_2924 SGRAN_0986 SGRAN_2687		Alternate Carbon and Nitrogen source D Amino acids Metabolism	0	0	1000	0	3	1.4.99.1
DAAD11	D Amino acid dehydrogenase tyr D	h2o[c] + fad[c] + tyr_D[c] -> nh4[c] + 34hpp[c] + fadh2[c]	(SGRAN_2924 or SGRAN_0986 or SGRAN_2687)	SGRAN_2924 SGRAN_0986 SGRAN_2687		Alternate Carbon and Nitrogen source D Amino acids Metabolism	0	0	1000	0	3	1.4.99.1
DAAD6	D Amino acid dehydrogenase phe D	h2o[c] + fad[c] + phe_D[c] -> nh4[c] + fadh2[c] + phpyr[c]	(SGRAN_2924 or SGRAN_0986 or SGRAN_2687)	SGRAN_2924 SGRAN_0986 SGRAN_2687		Alternate Carbon and Nitrogen source D Amino acids Metabolism	0	0	1000	0	3	1.4.99.1
DABAAT2	DABA aminotransferase	h[c] + akg[c] + 24dab[c] <=> glu_L[c] + aspsa[c]	SGRAN_2346	SGRAN_2346	EctB	Ectoine Biosynthesis	1	-1000	1000	0	3	2.6.1.76
DABACT	Diaminobutyrate acetyltransferase	accoa[c] + 24dab[c] -> coa[c] + aac24dab[c]	SGRAN_2345	SGRAN_2345	EctA	Ectoine Biosynthesis	0	0	1000	0	3	2.3.1.178
DADK	deoxyadenylate kinase	atp[c] + damp[c] <=> adp[c] + dadp[c]	SGRAN_0319	SGRAN_0319		Purine Metabolism	1	-1000	1000	0	4	2.7.4.11
DALADALAD	beta alanine beta alanine dipeptidase	h2o[c] + balabala[c] -> 2 ala_D[c]	SGRAN_3675	SGRAN_3675		Alternate Carbon and Nitrogen source Dipeptide Metabolism	0	0	1000	0	3
DALAt2pp	D alanine transport in via proton symport periplasm	h[p] + ala_D[p] -> h[c] + ala_D[c]				Transport Inner Membrane	0	0	1000	0	1
DALAtex	D Alanine transport via diffusion extracellular to periplasm	ala_D[e] <=> ala_D[p]				Transport Outer Membrane	1	-1000	1000	0	1
DAPDC	diaminopimelate decarboxylase	h[c] + 26dap_M[c] -> co2[c] + lys_L[c]	SGRAN_3532	SGRAN_3532		Lysine Biosynthesis	0	0	1000	0	4
DAPE	diaminopimelate epimerase	26dap_LL[c] <=> 26dap_M[c]	SGRAN_0839	SGRAN_0839		Lysine Biosynthesis	1	-1000	1000	0	4
DASYN120	CDP diacylglycerol synthetase n C120	h[c] + pa120[c] + ctp[c] -> ppi[c] + cdpdddecg[c]	SGRAN_2759	SGRAN_2759	CdsA	Glycerophospholipid Metabolism	0	0	1000	0	2	2.7.7.41
DASYN140	CDP diacylglycerol synthetase n C140	h[c] + pa140[c] + ctp[c] -> ppi[c] + cdpdtdecg[c]	SGRAN_2759	SGRAN_2759	CdsA	Glycerophospholipid Metabolism	0	0	1000	0	2	2.7.7.41
DASYN141	CDP diacylglycerol synthetase n C141	h[c] + pa141[c] + ctp[c] -> ppi[c] + cdpdtdec7eg[c]	SGRAN_2759	SGRAN_2759	CdsA	Glycerophospholipid Metabolism	0	0	1000	0	2	2.7.7.41
DASYN160	CDP diacylglycerol synthetase n C160	h[c] + pa160[c] + ctp[c] -> ppi[c] + cdpdhdecg[c]	SGRAN_2759	SGRAN_2759	CdsA	Glycerophospholipid Metabolism	0	0	1000	0	2	2.7.7.41
DASYN161	CDP diacylglycerol synthetase n C161	h[c] + pa161[c] + ctp[c] -> ppi[c] + cdpdhdec9eg[c]	SGRAN_2759	SGRAN_2759	CdsA	Glycerophospholipid Metabolism	0	0	1000	0	2	2.7.7.41
DASYN180	CDP diacylglycerol synthetase n C180	h[c] + pa180[c] + ctp[c] -> ppi[c] + cdpdodecg[c]	SGRAN_2759	SGRAN_2759	CdsA	Glycerophospholipid Metabolism	0	0	1000	0	2	2.7.7.41
DASYN181	CDP diacylglycerol synthetase n C181	h[c] + pa181[c] + ctp[c] -> ppi[c] + cdpdodec11eg[c]	SGRAN_2759	SGRAN_2759	CdsA	Glycerophospholipid Metabolism	0	0	1000	0	2	2.7.7.41
DATPHs	dATP amine hydrolysis spontaneous	h[c] + h2o[c] + datp[c] -> nh4[c] + ditp[c]	SGRAN_s0001	SGRAN_s0001		Pyrimidine Metabolism	0	0	1000	0	1
DB4PS	3 4 Dihydroxy 2 butanone 4 phosphate synthase	ru5p_D[c] -> h[c] + for[c] + db4p[c]	SGRAN_0376 or SGRAN_3244	SGRAN_0376 SGRAN_3244	RibB	Cofactor and Prosthetic Group Biosynthesis Riboflavin Metabolism	0	0	1000	0	3
DBTS	dethiobiotin synthase	co2[c] + atp[c] + dann[c] -> 3 h[c] + adp[c] + pi[c] + dtbt[c]	SGRAN_2637	SGRAN_2637		Cofactor and Prosthetic Group Biosynthesis, Biotin Biosynthesis	0	0	1000	0	1	6.3.3.3
DCTPD	dCTP deaminase	h[c] + h2o[c] + dctp[c] -> nh4[c] + dutp[c]	SGRAN_2484 or SGRAN_0039	SGRAN_2484 SGRAN_0039		Pyrimidine Metabolism	0	0	1000	0	4	3.5.4.13
DCTPD2	dCTP deaminase	h[c] + h2o[c] + ctp[c] -> nh4[c] + utp[c]	SGRAN_2484 or SGRAN_0039	SGRAN_2484 SGRAN_0039		Pyrimidine Metabolism	0	0	1000	0	4	3.5.4.13
DDPA	3 deoxy D arabino heptulosonate 7 phosphate synthetase	h2o[c] + e4p[c] + pep[c] -> pi[c] + 2dda7p[c]	SGRAN_0952	SGRAN_0952		Phenylalanine Tyrosine Tryptophan Biosynthesis	0	0	1000	0	4	2.5.1.54
DGK1	deoxyguanylate kinase dGMPATP	atp[c] + dgmp[c] <=> adp[c] + dgdp[c]	SGRAN_3692	SGRAN_3692		Purine Metabolism	1	-1000	1000	0	4	2.7.4.8
DHAD1	Dihydroxy acid dehydratase 2 3 dihydroxy 3 methylbutanoate	23dhmb[c] -> h2o[c] + 3mob[c]	SGRAN_1968	SGRAN_1968		Valine Leucine and Isoleucine Metabolism	0	0	1000	0	4	4.2.1.9
DHAD2	Dihydroxy acid dehydratase 2 3 dihydroxy 3 methylpentanoate	23dhmp[c] -> h2o[c] + 3mop[c]	SGRAN_1968	SGRAN_1968		Valine Leucine and Isoleucine Metabolism	0	0	1000	0	4	4.2.1.9
DHDDAAL	(2Z) 2,4 dihydroxydec 2 enedioate aldolase	dhdda[c] -> pyr[c] + 7oxoh[c]	SGRAN_2797	SGRAN_2797	ThnF	Aromatic Compounds Degradation, Tetralin degradation	0	0	1000	0	4			Hernaez MJ, Floriano B, Rios JJ, Santero E. Appl Environ Microbiol (2002) 68(10): 4841-6.
DHDPRy	dihydrodipicolinate reductase NADPH	h[c] + nadph[c] + 23dhdp[c] -> nadp[c] + thdp[c]	SGRAN_0706	SGRAN_0706		Lysine Biosynthesis	0	0	1000	0	4	1.17.1.8
DHDPS	dihydrodipicolinate synthase	pyr[c] + aspsa[c] -> h[c] + 2 h2o[c] + 23dhdp[c]	SGRAN_2946 or SGRAN_1114	SGRAN_2946 SGRAN_1114		Lysine Biosynthesis	0	0	1000	0	4	4.3.3.7
DHFR	dihydrofolate reductase	h[c] + nadph[c] + dhf[c] <=> nadp[c] + thf[c]	SGRAN_3905	SGRAN_3905		Cofactor and Prosthetic Group Biosynthesis Folate Biosynthesis	1	-1000	1000	0	3	1.5.1.3
DHFS	dihydrofolate synthase	atp[c] + glu_L[c] + dhpt[c] -> h[c] + adp[c] + pi[c] + dhf[c]	SGRAN_2022	SGRAN_2022		Cofactor and Prosthetic Group Biosynthesis Folate Biosynthesis	0	0	1000	0	2	6.3.2.12
DHMPTRx	Dihydromonapterin reductase	h[c] + nadh[c] + dhmpt[c] -> nad[c] + thmnp[c]				Unassigned	0	0	1000	0	1
DHNPA3	dihydroneopterin aldolase	dhnpt[c] -> gcald[c] + 2ahhmp[c]	SGRAN_3344	SGRAN_3344		Cofactor and Prosthetic Group Biosynthesis Folate Biosynthesis	0	0	1000	0	1
DHNPTE	Dihydroneopterin epimerase	dhnpt[c] <=> dhmpt[c]	SGRAN_3344	SGRAN_3344		Cofactor and Prosthetic Group Biosynthesis Folate Biosynthesis	1	-1000	1000	0	1
DHORD2	dihydoorotic acid dehydrogenase quinone8	q8[c] + dhor_S[c] -> q8h2[c] + orot[c]	SGRAN_1374	SGRAN_1374		Pyrimidine Metabolism	0	0	1000	0	4	1.3.3.1
DHORDfum	Fumarate dependent DHORD	fum[c] + dhor_S[c] -> succ[c] + orot[c]	SGRAN_1374	SGRAN_1374		Pyrimidine Metabolism	0	0	1000	0	3
DHORTS	dihydroorotase	h2o[c] + dhor_S[c] <=> h[c] + cbasp[c]	SGRAN_3056	SGRAN_3056		Pyrimidine Metabolism	1	-1000	1000	0	4	3.5.2.3
DHPM2	dihydropyrimidinase dihydrothymine	h2o[c] + 56dthm[c] -> h[c] + 3uib[c]				Alternate Carbon and Nitrogen source Nucleotide Metabolism	0	0	1000	0	1
DHPPD	2,3-dihydroxyphenylpropionate dehydrogenase	nad[c] + cechddd[c] -> h[c] + nadh[c] + dhpppn[c]	SGRAN_2800 or SGRAN_1583	SGRAN_2800 SGRAN_1583		Alternate Carbon Metabolism	0	0	1000	0	1
DHPPDA2	diaminohydroxyphosphoribosylaminopryrimidine deaminase 25drapp	h[c] + h2o[c] + 25drapp[c] -> nh4[c] + 5apru[c]	SGRAN_0365	SGRAN_0365	RibD	Cofactor and Prosthetic Group Biosynthesis Riboflavin Metabolism	0	0	1000	0	2	3.5.4.26
DHPS2	dihydropteroate synthase	4abz[c] + 2ahhmp[c] -> h2o[c] + dhpt[c]	SGRAN_2089 or SGRAN_1316	SGRAN_2089 SGRAN_1316		Cofactor and Prosthetic Group Biosynthesis Folate Biosynthesis	0	0	1000	0	2	2.5.1.15
DHQD	3 dehydroquinate dehydratase	3dhq[c] <=> h2o[c] + 3dhsk[c]	SGRAN_3069	SGRAN_3069		Phenylalanine Tyrosine Tryptophan Biosynthesis	1	-1000	1000	0	4	4.2.1.10
DHQS	3 dehydroquinate synthase	2dda7p[c] -> pi[c] + 3dhq[c]	SGRAN_3638	SGRAN_3638		Phenylalanine Tyrosine Tryptophan Biosynthesis	0	0	1000	0	4	4.2.3.4
DKGLCNR3	2 5 diketo D gluconate reductase	h[c] + 25dkglcn[c] + nadph[c] -> 2dhglcn[c] + nadp[c]	SGRAN_2513	SGRAN_2513		Alternate Carbon Metabolism	0	0	1000	0	1
DM_5DRIB	Sink needed to allow 5 deoxyribose to leave system	5drib[c] ->				Modeling	0	0	1000	0	1
DM_acgam	DM acgam	acgam[c] ->				Modeling	0	0	1000	0	1
DM_acmum6p	DM acmum6p c	acmum6p[c] ->				Modeling	0	0	1000	0	1
DM_AMOB	Sink needed to allow S Adenosyl 4 methylthio 2 oxobutanoate to leave system	amob[c] ->				Modeling	0	0	1000	0	1
DM_doxopa	DM doxopa	doxopa[c] ->				Modeling	0	0	1000	0	1
DM_PHB	PHB Demand reaction	PHB[c] ->				Modeling	0	0	1000	0	1
DM_urea	Sink needed to allow urea to leave system	urea[c] ->				Modeling	0	0	1000	0	1
DMATT	dimethylallyltranstransferase	dmpp[c] + ipdp[c] -> ppi[c] + grdp[c]	SGRAN_0972	SGRAN_0972	IspA	Cofactor and Prosthetic Group Biosynthesis Terpenoid backbone biosynthesis	0	0	1000	0	3	2.5.1.1
DMPPS	1 hydroxy 2 methyl 2 E butenyl 4 diphosphate reductase dmpp	h[c] + nadh[c] + h2mb4p[c] -> nad[c] + h2o[c] + dmpp[c]	SGRAN_1912	SGRAN_1912	IspH	Cofactor and Prosthetic Group Biosynthesis Terpenoid backbone biosynthesis	0	0	1000	0	3
DMQMT	3-Dimethylubiquinonol 3-methyltransferase	amet[c] + 2omhmbl[c] -> h[c] + ahcys[c] + q8h2[c]	SGRAN_1548	SGRAN_1548	UbiG	Cofactor and Prosthetic Group Biosynthesis, Ubiquinone biosynthesis	0	0	1000	0	2
DNMPPA	Dihydroneopterin monophosphate dephosphorylase	h2o[c] + dhpmp[c] -> pi[c] + dhnpt[c]				Cofactor and Prosthetic Group Biosynthesis, Folate Biosynthesis	0	0	1000	0	1
DNTAep	N N bis 3 5 dinitrotolyl amine extrusion pump	h[p] + 35dnta[c] -> h[c] + 35dnta[e]	(SGRAN_3131 and SGRAN_3132 and SGRAN_3133) or (SGRAN_0029 and SGRAN_0030 and SGRAN_0031)	SGRAN_3131 SGRAN_3132 SGRAN_3133 SGRAN_0029 SGRAN_0030 SGRAN_0031		Xenobiotic tolerance	0	0	1000	0	1
DNTPPA	Dihydroneopterin triphosphate pyrophosphatase	h2o[c] + ahdt[c] -> h[c] + ppi[c] + dhpmp[c]				Cofactor and Prosthetic Group Biosynthesis, Folate Biosynthesis	0	0	1000	0	1
DPCOAK	dephospho-CoA kinase	atp[c] + dpcoa[c] -> h[c] + adp[c] + coa[c]	SGRAN_0278	SGRAN_0278		Cofactor and Prosthetic Group Biosynthesis, Pantothenate and CoA Biosynthesis	0	0	1000	0	2	2.7.1.24
PVADH	PVA dehydrogenase	PVA[p] + pqq[p] -> PVAOX[p] + pqqh2[p]	SGRAN_2680 and SGRAN_2681	SGRAN_2680 SGRAN_2681	cytC pvadh	PVA degradation	0	0	1000	0	1
OPH	Oxidized polyvinyl alcohol hydrolase	h2o[p] + PVAOX[p] -> h[p] + ac[p] + pvad[p]	SGRAN_2682	SGRAN_2682	oph	PVA degradation	0	0	1000	0	1
Sink_pvad	pvad sink reaction	pvad[p] <=>				Modeling	1	-1000	1000	0	1
Sink_pqqh2	pqqh2 sink reaction	pqqh2[p] <=>				Modeling	1	-1000	1000	0	1
DPHEt2rpp	D phenylalanine reversible transport via proton symport periplasm	h[p] + phe_D[p] <=> h[c] + phe_D[c]				Transport Inner Membrane	1	-1000	1000	0	1
DPHEtex	D phenylalanine transport via diffusion extracellular to periplasm	phe_D[e] <=> phe_D[p]				Transport Outer Membrane	1	-1000	1000	0	1
DPR	2-dehydropantoate 2-reductase	h[c] + nadph[c] + 2dhp[c] -> nadp[c] + pant_R[c]	SGRAN_2635	SGRAN_2635	IlvC	Cofactor and Prosthetic Group Biosynthesis, Pantothenate and CoA Biosynthesis	0	0	1000	0	1	1.1.1.169
DTMPK	dTMP kinase	atp[c] + dtmp[c] <=> adp[c] + dtdp[c]	SGRAN_2218	SGRAN_2218		Pyrimidine Metabolism	1	-1000	1000	0	2	2.7.4.9
DTYRt2rpp	D tyrosine reversible transport via proton symport periplasm	h[p] + tyr_D[p] <=> h[c] + tyr_D[c]				Transport Inner Membrane	1	-1000	1000	0	1
DTYRtex	D tyrosine transport via diffusion extracellular to periplasm	tyr_D[e] <=> tyr_D[p]				Transport Outer Membrane	1	-1000	1000	0	1
DURAD2	dihydrothymin dehydrogenase NADP	nadp[c] + 56dthm[c] <=> h[c] + nadph[c] + thym[c]				Alternate Carbon and Nitrogen source Nucleotide Metabolism	1	-1000	1000	0	1
DURIK1	deoxyuridine kinase (ATP:Deoxyuridine)	atp[c] + duri[c] -> h[c] + adp[c] + dump[c]	SGRAN_3392	SGRAN_3392		Nucleotide Salvage Pathway	0	0	1000	0	2
DURIPP	deoxyuridine phosphorylase	pi[c] + duri[c] <=> ura[c] + 2dr1p[c]	(SGRAN_2817 or SGRAN_0586)	SGRAN_2817 SGRAN_0586		Pyrimidine Metabolism	1	-1000	1000	0	1
DUTPDP	dUTP diphosphatase	h2o[c] + dutp[c] -> h[c] + ppi[c] + dump[c]	SGRAN_0721	SGRAN_0721		Pyrimidine Metabolism	0	0	1000	0	4	3.6.1.19; 3.6.1.23
DXPRIi	1 deoxy D xylulose reductoisomerase	h[c] + nadph[c] + dxyl5p[c] -> nadp[c] + 2me4p[c]	SGRAN_2758	SGRAN_2758	Dxr	Cofactor and Prosthetic Group Biosynthesis Terpenoid backbone biosynthesis	0	0	1000	0	3
DXPS	1 deoxy D xylulose 5 phosphate synthase	h[c] + pyr[c] + g3p[c] -> co2[c] + dxyl5p[c]	SGRAN_3913	SGRAN_3913	Dxs	Cofactor and Prosthetic Group Biosynthesis Terpenoid backbone biosynthesis	0	0	1000	0	3
E4PD	Erythrose 4 phosphate dehydrogenase	nad[c] + h2o[c] + e4p[c] <=> 2 h[c] + nadh[c] + 4per[c]				Cofactor and Prosthetic Group Biosynthesis Vitamin B6 Metabolism	1	-1000	1000	0	1
EAR100x	enoyl-[acyl-carrier-protein] reductase (NADH) (n-C10:0)	h[c] + nadh[c] + tdec2eACP[c] -> nad[c] + dcaACP[c]	SGRAN_1356	SGRAN_1356	FabI	Fatty Acid Biosynthesis	0	0	1000	0	2	1.3.1.9		The enoyl-[acyl-carrier-protein] reductase (FabI) of Escherichia coli, which catalyzes a key regulatory step in fatty acid biosynthesis, accepts NADH and NADPH as cofactors and is inhibited by palmitoyl-CoA. Bergler, H.; Fuchsbichler, S.; Hoegenauer, G.; Turnowsky, F.; Eur. J. Biochem. 242, 689-694 (1996)
EAR100y	enoyl-[acyl-carrier-protein] reductase (NADPH) (n-C10:0)	h[c] + nadph[c] + tdec2eACP[c] -> nadp[c] + dcaACP[c]	SGRAN_1356	SGRAN_1356	FabI	Fatty Acid Biosynthesis	0	0	1000	0	2	1.3.1.10		The enoyl-[acyl-carrier-protein] reductase (FabI) of Escherichia coli, which catalyzes a key regulatory step in fatty acid biosynthesis, accepts NADH and NADPH as cofactors and is inhibited by palmitoyl-CoA. Bergler, H.; Fuchsbichler, S.; Hoegenauer, G.; Turnowsky, F.; Eur. J. Biochem. 242, 689-694 (1996)
EAR120x	enoyl-[acyl-carrier-protein] reductase (NADH) (n-C12:0)	h[c] + nadh[c] + tddec2eACP[c] -> nad[c] + ddcaACP[c]	SGRAN_1356	SGRAN_1356	FabI	Fatty Acid Biosynthesis	0	0	1000	0	2	1.3.1.9		The enoyl-[acyl-carrier-protein] reductase (FabI) of Escherichia coli, which catalyzes a key regulatory step in fatty acid biosynthesis, accepts NADH and NADPH as cofactors and is inhibited by palmitoyl-CoA. Bergler, H.; Fuchsbichler, S.; Hoegenauer, G.; Turnowsky, F.; Eur. J. Biochem. 242, 689-694 (1996)
EAR120y	enoyl-[acyl-carrier-protein] reductase (NADPH) (n-C12:0)	h[c] + nadph[c] + tddec2eACP[c] -> nadp[c] + ddcaACP[c]	SGRAN_1356	SGRAN_1356	FabI	Fatty Acid Biosynthesis	0	0	1000	0	2	1.3.1.10		The enoyl-[acyl-carrier-protein] reductase (FabI) of Escherichia coli, which catalyzes a key regulatory step in fatty acid biosynthesis, accepts NADH and NADPH as cofactors and is inhibited by palmitoyl-CoA. Bergler, H.; Fuchsbichler, S.; Hoegenauer, G.; Turnowsky, F.; Eur. J. Biochem. 242, 689-694 (1996)
EAR121x	enoyl-[acyl-carrier-protein] reductase (NADH) (n-C12:1)	h[c] + nadh[c] + t3c5ddeceACP[c] -> nad[c] + cddec5eACP[c]	SGRAN_1356	SGRAN_1356	FabI	Fatty Acid Biosynthesis	0	0	1000	0	2	1.3.1.9		The enoyl-[acyl-carrier-protein] reductase (FabI) of Escherichia coli, which catalyzes a key regulatory step in fatty acid biosynthesis, accepts NADH and NADPH as cofactors and is inhibited by palmitoyl-CoA. Bergler, H.; Fuchsbichler, S.; Hoegenauer, G.; Turnowsky, F.; Eur. J. Biochem. 242, 689-694 (1996)
EAR121y	enoyl-[acyl-carrier-protein] reductase (NADPH) (n-C12:1)	h[c] + nadph[c] + t3c5ddeceACP[c] -> nadp[c] + cddec5eACP[c]	SGRAN_1356	SGRAN_1356	FabI	Fatty Acid Biosynthesis	0	0	1000	0	2	1.3.1.10		The enoyl-[acyl-carrier-protein] reductase (FabI) of Escherichia coli, which catalyzes a key regulatory step in fatty acid biosynthesis, accepts NADH and NADPH as cofactors and is inhibited by palmitoyl-CoA. Bergler, H.; Fuchsbichler, S.; Hoegenauer, G.; Turnowsky, F.; Eur. J. Biochem. 242, 689-694 (1996)
EAR140x	enoyl-[acyl-carrier-protein] reductase (NADH) (n-C14:0)	h[c] + nadh[c] + tmrs2eACP[c] -> nad[c] + myrsACP[c]	SGRAN_1356	SGRAN_1356	FabI	Fatty Acid Biosynthesis	0	0	1000	0	2	1.3.1.9		The enoyl-[acyl-carrier-protein] reductase (FabI) of Escherichia coli, which catalyzes a key regulatory step in fatty acid biosynthesis, accepts NADH and NADPH as cofactors and is inhibited by palmitoyl-CoA. Bergler, H.; Fuchsbichler, S.; Hoegenauer, G.; Turnowsky, F.; Eur. J. Biochem. 242, 689-694 (1996)
EAR140y	enoyl-[acyl-carrier-protein] reductase (NADPH) (n-C14:0)	h[c] + nadph[c] + tmrs2eACP[c] -> nadp[c] + myrsACP[c]	SGRAN_1356	SGRAN_1356	FabI	Fatty Acid Biosynthesis	0	0	1000	0	2	1.3.1.10		The enoyl-[acyl-carrier-protein] reductase (FabI) of Escherichia coli, which catalyzes a key regulatory step in fatty acid biosynthesis, accepts NADH and NADPH as cofactors and is inhibited by palmitoyl-CoA. Bergler, H.; Fuchsbichler, S.; Hoegenauer, G.; Turnowsky, F.; Eur. J. Biochem. 242, 689-694 (1996)
EAR141x	enoyl-[acyl-carrier-protein] reductase (NADH) (n-C14:1)	h[c] + nadh[c] + t3c7mrseACP[c] -> nad[c] + tdeACP[c]	SGRAN_1356	SGRAN_1356	FabI	Fatty Acid Biosynthesis	0	0	1000	0	2	1.3.1.9		The enoyl-[acyl-carrier-protein] reductase (FabI) of Escherichia coli, which catalyzes a key regulatory step in fatty acid biosynthesis, accepts NADH and NADPH as cofactors and is inhibited by palmitoyl-CoA. Bergler, H.; Fuchsbichler, S.; Hoegenauer, G.; Turnowsky, F.; Eur. J. Biochem. 242, 689-694 (1996)
EAR141y	enoyl-[acyl-carrier-protein] reductase (NADPH) (n-C14:1)	h[c] + nadph[c] + t3c7mrseACP[c] -> nadp[c] + tdeACP[c]	SGRAN_1356	SGRAN_1356	FabI	Fatty Acid Biosynthesis	0	0	1000	0	2	1.3.1.10		The enoyl-[acyl-carrier-protein] reductase (FabI) of Escherichia coli, which catalyzes a key regulatory step in fatty acid biosynthesis, accepts NADH and NADPH as cofactors and is inhibited by palmitoyl-CoA. Bergler, H.; Fuchsbichler, S.; Hoegenauer, G.; Turnowsky, F.; Eur. J. Biochem. 242, 689-694 (1996)
EAR160x	enoyl-[acyl-carrier-protein] reductase (NADH) (n-C16:0)	h[c] + nadh[c] + tpalm2eACP[c] -> nad[c] + palmACP[c]	SGRAN_1356	SGRAN_1356	FabI	Fatty Acid Biosynthesis	0	0	1000	0	2	1.3.1.9		The enoyl-[acyl-carrier-protein] reductase (FabI) of Escherichia coli, which catalyzes a key regulatory step in fatty acid biosynthesis, accepts NADH and NADPH as cofactors and is inhibited by palmitoyl-CoA. Bergler, H.; Fuchsbichler, S.; Hoegenauer, G.; Turnowsky, F.; Eur. J. Biochem. 242, 689-694 (1996)
EAR160y	enoyl-[acyl-carrier-protein] reductase (NADPH) (n-C16:0)	h[c] + nadph[c] + tpalm2eACP[c] -> palmACP[c] + nadp[c]	SGRAN_1356	SGRAN_1356	FabI	Fatty Acid Biosynthesis	0	0	1000	0	2	1.3.1.10		The enoyl-[acyl-carrier-protein] reductase (FabI) of Escherichia coli, which catalyzes a key regulatory step in fatty acid biosynthesis, accepts NADH and NADPH as cofactors and is inhibited by palmitoyl-CoA. Bergler, H.; Fuchsbichler, S.; Hoegenauer, G.; Turnowsky, F.; Eur. J. Biochem. 242, 689-694 (1996)
EAR161x	enoyl-[acyl-carrier-protein] reductase (NADH) (n-C16:1)	h[c] + nadh[c] + t3c9palmeACP[c] -> nad[c] + hdeACP[c]	SGRAN_1356	SGRAN_1356	FabI	Fatty Acid Biosynthesis	0	0	1000	0	2	1.3.1.9		The enoyl-[acyl-carrier-protein] reductase (FabI) of Escherichia coli, which catalyzes a key regulatory step in fatty acid biosynthesis, accepts NADH and NADPH as cofactors and is inhibited by palmitoyl-CoA. Bergler, H.; Fuchsbichler, S.; Hoegenauer, G.; Turnowsky, F.; Eur. J. Biochem. 242, 689-694 (1996)
EAR161y	enoyl-[acyl-carrier-protein] reductase (NADPH) (n-C16:1)	h[c] + nadph[c] + t3c9palmeACP[c] -> hdeACP[c] + nadp[c]	SGRAN_1356	SGRAN_1356	FabI	Fatty Acid Biosynthesis	0	0	1000	0	2	1.3.1.10		The enoyl-[acyl-carrier-protein] reductase (FabI) of Escherichia coli, which catalyzes a key regulatory step in fatty acid biosynthesis, accepts NADH and NADPH as cofactors and is inhibited by palmitoyl-CoA. Bergler, H.; Fuchsbichler, S.; Hoegenauer, G.; Turnowsky, F.; Eur. J. Biochem. 242, 689-694 (1996)
EAR180x	enoyl-[acyl-carrier-protein] reductase (NADH) (n-C18:0)	h[c] + nadh[c] + toctd2eACP[c] -> nad[c] + ocdcaACP[c]	SGRAN_1356	SGRAN_1356	FabI	Fatty Acid Biosynthesis	0	0	1000	0	2	1.3.1.9		The enoyl-[acyl-carrier-protein] reductase (FabI) of Escherichia coli, which catalyzes a key regulatory step in fatty acid biosynthesis, accepts NADH and NADPH as cofactors and is inhibited by palmitoyl-CoA. Bergler, H.; Fuchsbichler, S.; Hoegenauer, G.; Turnowsky, F.; Eur. J. Biochem. 242, 689-694 (1996)
EAR180y	enoyl-[acyl-carrier-protein] reductase (NADPH) (n-C18:0)	h[c] + nadph[c] + toctd2eACP[c] -> ocdcaACP[c] + nadp[c]	SGRAN_1356	SGRAN_1356	FabI	Fatty Acid Biosynthesis	0	0	1000	0	2	1.3.1.10		The enoyl-[acyl-carrier-protein] reductase (FabI) of Escherichia coli, which catalyzes a key regulatory step in fatty acid biosynthesis, accepts NADH and NADPH as cofactors and is inhibited by palmitoyl-CoA. Bergler, H.; Fuchsbichler, S.; Hoegenauer, G.; Turnowsky, F.; Eur. J. Biochem. 242, 689-694 (1996)
EAR181x	enoyl-[acyl-carrier-protein] reductase (NADH) (n-C18:1)	h[c] + nadh[c] + t3c11vaceACP[c] -> nad[c] + octeACP[c]	SGRAN_1356	SGRAN_1356	FabI	Fatty Acid Biosynthesis	0	0	1000	0	2	1.3.1.9		The enoyl-[acyl-carrier-protein] reductase (FabI) of Escherichia coli, which catalyzes a key regulatory step in fatty acid biosynthesis, accepts NADH and NADPH as cofactors and is inhibited by palmitoyl-CoA. Bergler, H.; Fuchsbichler, S.; Hoegenauer, G.; Turnowsky, F.; Eur. J. Biochem. 242, 689-694 (1996)
EAR181y	enoyl-[acyl-carrier-protein] reductase (NADPH) (n-C18:1)	h[c] + nadph[c] + t3c11vaceACP[c] -> octeACP[c] + nadp[c]	SGRAN_1356	SGRAN_1356	FabI	Fatty Acid Biosynthesis	0	0	1000	0	2	1.3.1.10		The enoyl-[acyl-carrier-protein] reductase (FabI) of Escherichia coli, which catalyzes a key regulatory step in fatty acid biosynthesis, accepts NADH and NADPH as cofactors and is inhibited by palmitoyl-CoA. Bergler, H.; Fuchsbichler, S.; Hoegenauer, G.; Turnowsky, F.; Eur. J. Biochem. 242, 689-694 (1996)
EAR40x	enoyl-[acyl-carrier-protein] reductase (NADH) (n-C4:0)	h[c] + nadh[c] + but2eACP[c] -> nad[c] + butACP[c]	SGRAN_1356	SGRAN_1356	FabI	Fatty Acid Biosynthesis	0	0	1000	0	2	1.3.1.9		The enoyl-[acyl-carrier-protein] reductase (FabI) of Escherichia coli, which catalyzes a key regulatory step in fatty acid biosynthesis, accepts NADH and NADPH as cofactors and is inhibited by palmitoyl-CoA. Bergler, H.; Fuchsbichler, S.; Hoegenauer, G.; Turnowsky, F.; Eur. J. Biochem. 242, 689-694 (1996)
EAR40y	enoyl-[acyl-carrier-protein] reductase (NADPH) (n-C4:0)	h[c] + nadph[c] + but2eACP[c] -> nadp[c] + butACP[c]	SGRAN_1356	SGRAN_1356	FabI	Fatty Acid Biosynthesis	0	0	1000	0	2	1.3.1.10		The enoyl-[acyl-carrier-protein] reductase (FabI) of Escherichia coli, which catalyzes a key regulatory step in fatty acid biosynthesis, accepts NADH and NADPH as cofactors and is inhibited by palmitoyl-CoA. Bergler, H.; Fuchsbichler, S.; Hoegenauer, G.; Turnowsky, F.; Eur. J. Biochem. 242, 689-694 (1996)
EAR60x	enoyl-[acyl-carrier-protein] reductase (NADH) (n-C6:0)	h[c] + nadh[c] + thex2eACP[c] -> nad[c] + hexACP[c]	SGRAN_1356	SGRAN_1356	FabI	Fatty Acid Biosynthesis	0	0	1000	0	2	1.3.1.9		The enoyl-[acyl-carrier-protein] reductase (FabI) of Escherichia coli, which catalyzes a key regulatory step in fatty acid biosynthesis, accepts NADH and NADPH as cofactors and is inhibited by palmitoyl-CoA. Bergler, H.; Fuchsbichler, S.; Hoegenauer, G.; Turnowsky, F.; Eur. J. Biochem. 242, 689-694 (1996)
EAR60y	enoyl-[acyl-carrier-protein] reductase (NADPH) (n-C6:0)	h[c] + nadph[c] + thex2eACP[c] -> nadp[c] + hexACP[c]	SGRAN_1356	SGRAN_1356	FabI	Fatty Acid Biosynthesis	0	0	1000	0	2	1.3.1.10		The enoyl-[acyl-carrier-protein] reductase (FabI) of Escherichia coli, which catalyzes a key regulatory step in fatty acid biosynthesis, accepts NADH and NADPH as cofactors and is inhibited by palmitoyl-CoA. Bergler, H.; Fuchsbichler, S.; Hoegenauer, G.; Turnowsky, F.; Eur. J. Biochem. 242, 689-694 (1996)
EAR80x	enoyl-[acyl-carrier-protein] reductase (NADH) (n-C8:0)	h[c] + nadh[c] + toct2eACP[c] -> nad[c] + ocACP[c]	SGRAN_1356	SGRAN_1356	FabI	Fatty Acid Biosynthesis	0	0	1000	0	2	1.3.1.9		The enoyl-[acyl-carrier-protein] reductase (FabI) of Escherichia coli, which catalyzes a key regulatory step in fatty acid biosynthesis, accepts NADH and NADPH as cofactors and is inhibited by palmitoyl-CoA. Bergler, H.; Fuchsbichler, S.; Hoegenauer, G.; Turnowsky, F.; Eur. J. Biochem. 242, 689-694 (1996)
EAR80y	enoyl-[acyl-carrier-protein] reductase (NADPH) (n-C8:0)	h[c] + nadph[c] + toct2eACP[c] -> nadp[c] + ocACP[c]	SGRAN_1356	SGRAN_1356	FabI	Fatty Acid Biosynthesis	0	0	1000	0	2	1.3.1.10		The enoyl-[acyl-carrier-protein] reductase (FabI) of Escherichia coli, which catalyzes a key regulatory step in fatty acid biosynthesis, accepts NADH and NADPH as cofactors and is inhibited by palmitoyl-CoA. Bergler, H.; Fuchsbichler, S.; Hoegenauer, G.; Turnowsky, F.; Eur. J. Biochem. 242, 689-694 (1996)
ECOAH1	3 hydroxyacyl CoA dehydratase 3 hydroxybutanoyl CoA	3hbcoa[c] <=> h2o[c] + b2coa[c]	SGRAN_4074 or SGRAN_1427	SGRAN_4074 SGRAN_1427		Fatty Acid Metabolism	1	-1000	1000	0	2	4.2.1.17
ECOAH12	3 hydroxyacyl CoA dehydratase 3 hydroxyisobutyryl CoA mitochondria	h2o[c] + 2mp2coa[c] -> 3hibutcoa[c]				Valine leucine and isoleucine degradation	0	0	1000	0	1
ECOAH14	3 hydroxyacyl CoA dehydratase 3 hydroxyheptanoyl CoA	h2o[c] + hp2coa[c] <=> 3hhpcoa[c]	SGRAN_1427 or SGRAN_4074	SGRAN_4074 SGRAN_1427		Fatty Acid Metabolism	1	-1000	1000	0	2	4.2.1.17
ECOAH2	3 hydroxyacyl CoA dehydratase 3 hydroxyhexanoyl CoA	3hhcoa[c] <=> h2o[c] + hx2coa[c]	SGRAN_4074 or SGRAN_1427 or SGRAN_2673	SGRAN_4074 SGRAN_1427 SGRAN_2673		Fatty Acid Metabolism	1	-1000	1000	0	2	4.2.1.17
ECOAH29	3 hydroxyacyl CoA dehydratase 3 hydroxy 9Z octadecenyl CoA	3hodecoa[c] <=> h2o[c] + ode2coa[c]	SGRAN_1427 or SGRAN_4074	SGRAN_4074 SGRAN_1427		Fatty Acid Metabolism	1	-1000	1000	0	2	4.2.1.17
ECOAH3	3 hydroxyacyl CoA dehydratase 3 hydroxyoctanoyl CoA	3hocoa[c] <=> h2o[c] + oc2coa[c]	SGRAN_1427 or SGRAN_4074 or SGRAN_2673	SGRAN_4074 SGRAN_1427 SGRAN_2673		Fatty Acid Metabolism	1	-1000	1000	0	2	4.2.1.17
ECOAH30	3 hydroxyacyl CoA dehydratase 3 hydroxy 7Z hexadecenyl CoA	3hhdd7coa[c] <=> h2o[c] + hdd7_2_coa[c]	SGRAN_1427 or SGRAN_4074	SGRAN_4074 SGRAN_1427		Fatty Acid Metabolism	1	-1000	1000	0	2	4.2.1.17
ECOAH31	3 hydroxyacyl CoA dehydratase 3 hydroxy 5Z tetradecenyl CoA	3hdd5coa[c] <=> h2o[c] + tded5_2_coa[c]	SGRAN_1427 or SGRAN_4074	SGRAN_4074 SGRAN_1427		Fatty Acid Metabolism	1	-1000	1000	0	2	4.2.1.17
ECOAH4	3 hydroxyacyl CoA dehydratase 3 hydroxydecanoyl CoA	3hdcoa[c] <=> h2o[c] + dc2coa[c]	SGRAN_1427 or SGRAN_4074 or SGRAN_2673	SGRAN_4074 SGRAN_1427 SGRAN_2673		Fatty Acid Metabolism	1	-1000	1000	0	2	4.2.1.17
ECOAH5	3 hydroxyacyl CoA dehydratase 3 hydroxydodecanoyl CoA	3hddcoa[c] <=> dd2coa[c] + h2o[c]	SGRAN_4074 or SGRAN_1427 or SGRAN_2673	SGRAN_4074 SGRAN_1427 SGRAN_2673		Fatty Acid Metabolism	1	-1000	1000	0	2	4.2.1.17
ECOAH6	3 hydroxyacyl CoA dehydratase 3 hydroxytetradecanoyl CoA	3htdcoa[c] <=> h2o[c] + td2coa[c]	SGRAN_4074 or SGRAN_1427 or SGRAN_2673	SGRAN_4074 SGRAN_1427 SGRAN_2673		Fatty Acid Metabolism	1	-1000	1000	0	2	4.2.1.17
ECOAH7	3 hydroxyacyl CoA dehydratase 3 hydroxyhexadecanoyl CoA	3hhdcoa[c] <=> h2o[c] + hdd2coa[c]	SGRAN_4074 or SGRAN_1427	SGRAN_4074 SGRAN_1427		Fatty Acid Metabolism	1	-1000	1000	0	2	4.2.1.17
ECOAH8	3 hydroxyacyl CoA dehydratase 3 hydroxyoctadecanoyl CoA	3hodcoa[c] <=> h2o[c] + od2coa[c]	SGRAN_1427 or SGRAN_4074	SGRAN_4074 SGRAN_1427		Fatty Acid Metabolism	1	-1000	1000	0	2	4.2.1.17
ECTODOX	Ectoine dioxygenase	o2[c] + akg[c] + ecto_L[c] -> co2[c] + succ[c] + 5hecto[c]	SGRAN_2348	SGRAN_2348	EctD	Ectoine Metabolism	0	0	1000	0	3			Reuter K, Pittelkow M, Bursy J, Heine A, Craan T, Bremer E. Synthesis of 5-Hydroxyectoine from Ectoine: Crystal Structure of the Non-Heme Iron(II) and 2-Oxoglutarate-Dependent Dioxygenase EctD. Herrera-Estrella A, ed. PLoS ONE. 2010;5(5):e10647. doi:10.1371/journal.pone.0010647.
ECTOSYN	L-ectoine synthase	aac24dab[c] -> h2o[c] + ecto_L[c]	SGRAN_2347	SGRAN_2347	EctC	Ectoine Biosynthesis	0	0	1000	0	3	4.2.1.108
EDA	2 dehydro 3 deoxy phosphogluconate aldolase	2ddg6p[c] -> pyr[c] + g3p[c]	SGRAN_3543	SGRAN_3543		Glycolysis	0	0	1000	0	4	4.1.2.14
EDD	6 phosphogluconate dehydratase	6pgc[c] -> h2o[c] + 2ddg6p[c]	SGRAN_3544	SGRAN_3544		Glycolysis	0	0	1000	0	4	4.2.1.12
EGMEACPR	Enoylglutaryl-[ACP] methyl ester reductase	h[c] + nadph[c] + egmeACP[c] -> nadp[c] + gmeACP[c]	SGRAN_1356	SGRAN_1356		Cofactor and Prosthetic Group Biosynthesis	0	0	1000	0	2	1.3.1.10
ENO	enolase	2pg[c] <=> h2o[c] + pep[c]	SGRAN_2411 or SGRAN_0428	SGRAN_2411 SGRAN_0428		Gluconeogenesis	1	-1000	1000	0	4	4.2.1.11
EPMEACPR	Enoylpimeloyl-[ACP] methyl ester reductase	h[c] + nadph[c] + epmeACP[c] -> nadp[c] + pmeACP[c]	SGRAN_1356	SGRAN_1356		Cofactor and Prosthetic Group Biosynthesis	0	0	1000	0	2	1.3.1.10
ETOHtex	ethanol transport via diffusion extracellular to periplasm	etoh[e] <=> etoh[p]				Transport Outer Membrane	1	-1000	1000	0	1
ETOHtrpp	ethanol reversible transport via diffusion periplasm	etoh[p] <=> etoh[c]				Transport Inner Membrane	1	-1000	1000	0	1
EX_25dkglcn(e)	2 5 diketo D gluconate exchange	25dkglcn[e] <=>				Exchange	1	0	1000	0	1
EX_2dhglcn(e)	2 Dehydro D gluconate exchange	2dhglcn[e] <=>				Exchange	1	0	1000	0	1
EX_2m35mdntha(e)	N 2 methyl 3 5 dinitrophenyl 4 methyl 3 5 dinitroaniline exchange	2m35mdntha[e] <=>				Exchange	1	0	1000	0	1
EX_35dnta(e)	N N bis 3 5 dinitrotolyl amine exchange	35dnta[e] <=>				Exchange	1	0	1000	0	1
EX_3hpppn(e)	3-(3-hydroxy-phenyl)propionate exchange	3hpppn[e] <=>				Exchange	1	0	1000	0	1
EX_ac(e)	Acetate exchange	ac[e] <=>				Exchange	1	0	1000	0	1
EX_ag(e)	silver exchange	ag[e] <=>				Exchange	1	0	1000	0	1
EX_agm(e)	Agmatine exchange	agm[e] <=>				Exchange	1	0	1000	0	1
EX_ala_D(e)	D Alanine exchange	ala_D[e] <=>				Exchange	1	0	1000	0	1
EX_alahis(e)	L alaninylhistidine exchange	alahis[e] <=>				Exchange	1	0	1000	0	1
EX_alaleu(e)	L alaninylleucine exchange	alaleu[e] <=>				Exchange	1	0	1000	0	1
EX_alathr(e)	L alaninylthreonine exchange	alathr[e] <=>				Exchange	1	0	1000	0	1
EX_alatrp(e)	L alaninyltryptophan exchange	alatrp[e] <=>				Exchange	1	0	1000	0	1
EX_asn_L(e)	L Asparagine exchange	asn_L[e] <=>				Exchange	1	0	1000	0	1
EX_aso3(e)	arsenite exchange	aso3[e] <=>				Exchange	1	0	1000	0	1
EX_aso4(e)	arsenate exchange	aso4[e] <=>				Exchange	1	0	1000	0	1
EX_asp_L(e)	L Aspartate exchange	asp_L[e] <=>				Exchange	1	0	1000	0	1
EX_balabala(e)	beta alanyl beta alanine exchange	balabala[e] <=>				Exchange	1	0	1000	0	1
EX_bhb(e)	R__3_Hydroxybutanoate exchange	bhb[e] <=>				Exchange	1	0	1000	0	1
EX_btd_RR(e)	R R 2 3 Butanediol exchange	btd_RR[e] <=>				Exchange	1	0	1000	0	1
EX_but(e)	Butyrate (butanoate) exchange	but[e] <=>				Exchange	1	0	1000	0	1
EX_ca2(e)	Calcium exchange	ca2[e] <=>				Exchange	1	-30	1000	0	1
EX_cbi(e)	Cobinamide exchange	cbi[e] <=>				Exchange	1	0	1000	0	1
EX_cbl1(e)	Cob I alamin exchange	cbl1[e] <=>				Exchange	1	0	1000	0	1
EX_cd2(e)	Cadmium exchange	cd2[e] <=>				Exchange	1	0	1000	0	1
EX_cl(e)	Chloride exchange	cl[e] <=>				Exchange	1	-30	1000	0
EX_co2(e)	CO2 exchange	co2[e] <=>				Exchange	1	-30	1000	0	1
EX_cobalt2(e)	Co2 exchange	cobalt2[e] <=>				Exchange	1	-30	1000	0	1
EX_confrl(e)	Coniferol exchange	confrl[e] <=>				Exchange	1	0	1000	0	1
EX_crn(e)	L Carnitine exchange	crn[e] <=>				Exchange	1	0	1000	0	1
EX_crn_D(e)	D-carnitine exchange	crn_D[e] <=>				Exchange	1	0	1000	0	1
EX_cu(e)	Cu exchange	cu[e] <=>				Exchange	1	0	1000	0	1
EX_cu2(e)	Cu2 exchange	cu2[e] <=>				Exchange	1	-30	1000	0	1
EX_cyan(e)	Hydrogen cyanide exchange	cyan[e] <=>				Exchange	1	0	1000	0	1
EX_etoh(e)	Ethanol exchange	etoh[e] <=>				Exchange	1	0	1000	0	1
EX_fald(e)	Formaldehyde exchange	fald[e] <=>				Exchange	1	0	1000	0	1
EX_fe2(e)	Fe2 exchange	fe2[e] <=>				Exchange	1	-30	1000	0	1
EX_fe3(e)	M Fe3 Fe exchange	fe3[e] <=>				Exchange	1	-30	1000	0	1
EX_fer(e)	Ferulate exchange	fer[e] <=>				Exchange	1	0	1000	0	1
EX_glc(e)	D Glucose exchange	glc_D[e] <=>				Exchange	1	0	1000	0	1
EX_glcn(e)	D Gluconate exchange	glcn[e] <=>				Exchange	1	0	1000	0	1
EX_gln_L(e)	L Glutamine exchange	gln_L[e] <=>				Exchange	1	0	1000	0	1
EX_glyc(e)	Glycerol exchange	glyc[e] <=>				Exchange	1	0	1000	0	1
EX_h(e)	H exchange	h[e] <=>				Exchange	1	-100	1000	0	1
EX_h2o(e)	H2O exchange	h2o[e] <=>				Exchange	1	-100	1000	0	1
EX_h2o2(e)	Hydrogen peroxide exchange	h2o2[e] <=>				Exchange	1	0	1000	0	1
EX_hco3(e)	Bicarbonate exchange	hco3[e] <=>				Exchange	1	-30	1000	0	1
EX_his_L(e)	L Histidine exchange	his_L[e] <=>				Exchange	1	0	1000	0	1
EX_hxa(e)	Hexanoate n C60 exchange	hxa[e] <=>				Exchange	1	0	1000	0	1
EX_k(e)	K exchange	k[e] <=>				Exchange	1	-30	1000	0	1
EX_lac_L(e)	L-lactate exchange	lac_L[e] <=>				Exchange	1	0	1000	0	1
EX_man(e)	D Mannose exchange	man[e] <=>				Exchange	1	0	1000	0	1
EX_meoh(e)	methanol exchange	meoh[e] <=>				Exchange	1	0	1000	0	1
EX_mg2(e)	Mg exchange	mg2[e] <=>				Exchange	1	-30	1000	0	1
EX_mn2(e)	Mn2 exchange	mn2[e] <=>				Exchange	1	-30	1000	0	1
EX_mobd(e)	Molybdate exchange	mobd[e] <=>				Exchange	1	-30	1000	0	1
EX_na1(e)	Sodium exchange	na1[e] <=>				Exchange	1	-30	1000	0	1
EX_nh4(e)	Ammonia exchange	nh4[e] <=>				Exchange	1	-30	1000	0	1
EX_ni2(e)	Ni2 exchange	ni2[e] <=>				Exchange	1	-30	1000	0	1
EX_no2(e)	M Nitrite NO2 exchange	no2[e] <=>				Exchange	1	0	1000	0	1
EX_no3(e)	M Nitrate NO3 exchange	no3[e] <=>				Exchange	1	0	1000	0	1
EX_o2(e)	O2 exchange	o2[e] <=>				Exchange	1	-30	1000	0	1
EX_ocdcea(e)	octadecenoic acid (oleic acid??) exchange	ocdcea[e] <=>				Exchange	1	0	1000	0	1
EX_octa(e)	octanoate n C80 exchange	octa[e] <=>				Exchange	1	0	1000	0	1
EX_pb2(e)	Pb2 exchange	pb2[e] <=>				Exchange	1	0	1000	0	1
EX_phe_D(e)	D Phenylalanine exchange	phe_D[e] <=>				Exchange	1	0	1000	0	1
EX_phe_L(e)	M L Phenylalanine C9H11NO2 exchange	phe_L[e] <=>				Exchange	1	0	1000	0	1
EX_pi(e)	Phosphate exchange	pi[e] <=>				Exchange	1	-30	1000	0	1
EX_pime(e)	pimelate exchange	pime[e] <=>				Exchange	1	0	1000	0	1
EX_ppa(e)	M Propionate n C30 C3H5O2 exchange	ppa[e] <=>				Exchange	1	0	1000	0	1
EX_pppn(e)	Phenylpropanoate exchange	pppn[e] <=>				Exchange	1	0	1000	0	1
EX_pro_L(e)	M L Proline C5H9NO2 exchange	pro_L[e] <=>				Exchange	1	0	1000	0	1
EX_pva(e)	PVA exchange	PVA[e] <=>				Exchange	1	0	1000	0	1
EX_pqq(e)	pqq exchange	pqq[e] <=>				Exchange	1	0	1000	0	1
EX_ptrc(e)	Putrescine exchange	ptrc[e] <=>				Exchange	1	0	1000	0	1
EX_sba(e)	sebacic acid exchange	sba[e] <=>				Exchange	1	0	1000	0	1
EX_so2(e)	sulfur dioxide exchange	so2[e] <=>				Exchange	1	0	1000	0	1
EX_so4(e)	Sulfate exchange	so4[e] <=>				Exchange	1	-30	1000	0	1
EX_taur(e)	Taurine exchange	taur[e] <=>				Exchange	1	0	1000	0	1
EX_tcynt(e)	Thiocyanate exchange	tcynt[e] <=>				Exchange	1	0	1000	0	1
EX_thn(e)	Tetralin exchange	thn[e] <=>				Exchange	1	0	1000	0	1
EX_tnt(e)	2 4 6 Trinitrotoluene exchange	tnt[e] <=>				Exchange	1	0	1000	0	1
EX_trp_L(e)	L Tryptophan exchange	trp_L[e] <=>				Exchange	1	0	1000	0	1
EX_tsul(e)	Thiosulfate exchange	tsul[e] <=>				Exchange	1	0	1000	0	1
EX_tyr_D(e)	D Tyrosine exchange	tyr_D[e] <=>				Exchange	1	0	1000	0	1
EX_tyr_L(e)	M L Tyrosine C9H11NO3 exchange	tyr_L[e] <=>				Exchange	1	0	1000	0	1
EX_zn2(e)	Zinc exchange	zn2[e] <=>				Exchange	1	-30	1000	0	1
FA100ACPHi	fatty acyl ACP hydrolase	h2o[c] + dcaACP[c] -> h[c] + ACP[c] + dca[c]				Fatty Acid Biosynthesis	0	0	1000	0	1
FA120ACPHi	fatty acyl ACP hydrolase	h2o[c] + ddcaACP[c] -> h[c] + ACP[c] + ddca[c]				Fatty Acid Biosynthesis	0	0	1000	0	1
FA140ACPHi	fatty acyl ACP hydrolase	h2o[c] + myrsACP[c] -> h[c] + ACP[c] + ttdca[c]				Fatty Acid Biosynthesis	0	0	1000	0	1
FA141ACPHi	fatty acyl ACP hydrolase	h2o[c] + tdeACP[c] -> h[c] + ACP[c] + ttdcea[c]				Fatty Acid Biosynthesis	0	0	1000	0	1
FA160ACPHi	fatty acyl ACP hydrolase	palmACP[c] + h2o[c] -> h[c] + ACP[c] + hdca[c]				Fatty Acid Biosynthesis	0	0	1000	0	1
FA161ACPHi	fatty acyl ACP hydrolase	hdeACP[c] + h2o[c] -> h[c] + ACP[c] + hdcea[c]				Fatty Acid Biosynthesis	0	0	1000	0	1
FA80ACPHi	fatty acyl ACP hydrolase	h2o[c] + ocACP[c] -> h[c] + ACP[c] + octa[c]				Fatty Acid Biosynthesis	0	0	1000	0	1
FACOAE100	fatty acid CoA thioesterase decanoate	h2o[c] + dcacoa[c] -> h[c] + coa[c] + dca[c]	SGRAN_3100	SGRAN_3100		Fatty Acid Metabolism	0	0	1000	0	2	3.1.2.-
FACOAE120	fatty acid CoA thioesterase dodecanoate	h2o[c] + ddcacoa[c] -> h[c] + coa[c] + ddca[c]	SGRAN_3100	SGRAN_3100		Fatty Acid Metabolism	0	0	1000	0	2	3.1.2.-
FACOAE140	fatty acid CoA thioesterase tetradecanoate	h2o[c] + tdcoa[c] -> h[c] + coa[c] + ttdca[c]	SGRAN_3100	SGRAN_3100		Fatty Acid Metabolism	0	0	1000	0	2	3.1.2.-
FACOAE141	fatty acid CoA thioesterase tetradecenoate	h2o[c] + tdecoa[c] -> h[c] + coa[c] + ttdcea[c]	SGRAN_3100	SGRAN_3100		Fatty Acid Metabolism	0	0	1000	0	2	3.1.2.-
FACOAE160	fatty acid CoA thioesterase hexadecanoate	h2o[c] + pmtcoa[c] -> h[c] + coa[c] + hdca[c]	SGRAN_3100	SGRAN_3100		Fatty Acid Metabolism	0	0	1000	0	2	3.1.2.-
FACOAE161	fatty acid CoA thioesterase hexadecenoate	h2o[c] + hdcoa[c] -> h[c] + coa[c] + hdcea[c]	SGRAN_3100	SGRAN_3100		Fatty Acid Metabolism	0	0	1000	0	2	3.1.2.-
FACOAE180	fatty acid CoA thioesterase octadecanoate	h2o[c] + stcoa[c] -> h[c] + coa[c] + ocdca[c]	SGRAN_3100	SGRAN_3100		Fatty Acid Metabolism	0	0	1000	0	2	3.1.2.-
FACOAE181	fatty acid CoA thioesterase octadecenoate	h2o[c] + odecoa[c] -> h[c] + coa[c] + ocdcea[c]	SGRAN_3100	SGRAN_3100		Fatty Acid Metabolism	0	0	1000	0	2	3.1.2.-
FACOAE50	fatty acid CoA thioesterase pentanoate	h2o[c] + ptcoa[c] -> h[c] + coa[c] + pta[c]	SGRAN_3100	SGRAN_3100		Fatty Acid Metabolism	0	0	1000	0	2	3.1.2.-
FACOAE60	fatty acid CoA thioesterase hexanoate	h2o[c] + hxcoa[c] -> h[c] + coa[c] + hxa[c]	SGRAN_3100	SGRAN_3100		Fatty Acid Metabolism	0	0	1000	0	2	3.1.2.-
FACOAE70	fatty acid CoA thioesterase heptanoate	h2o[c] + hpcoa[c] -> h[c] + coa[c] + hpa[c]	SGRAN_3100	SGRAN_3100		Fatty Acid Metabolism	0	0	1000	0	2	3.1.2.-
FACOAE80	fatty acid CoA thioesterase octanoate	h2o[c] + occoa[c] -> h[c] + coa[c] + octa[c]	SGRAN_3100	SGRAN_3100		Fatty Acid Metabolism	0	0	1000	0	2	3.1.2.-
FACOAL100i	fatty-acid--CoA ligase (decanoate)	atp[c] + coa[c] + dca[c] -> amp[c] + ppi[c] + dcacoa[c]	SGRAN_3430	SGRAN_3430		Fatty Acid Metabolism	0	0	1000	0	1	6.2.1.3
FACOAL120i	fatty-acid--CoA ligase (dodecanoate)	atp[c] + coa[c] + ddca[c] -> amp[c] + ppi[c] + ddcacoa[c]	SGRAN_3430	SGRAN_3430		Fatty Acid Metabolism	0	0	1000	0	1	6.2.1.3
FACOAL120t2pp	fatty-acid-CoA ligase (dodecanoate transport via vectoral Co-A coupling)	h[p] + atp[c] + coa[c] + ddca[p] -> h[c] + amp[c] + ppi[c] + ddcacoa[c]	SGRAN_3430	SGRAN_3430		Fatty Acid Metabolism	0	0	1000	0	1	6.2.1.3
FACOAL140i	fatty-acid--CoA ligase (tetradecanoate)	atp[c] + coa[c] + ttdca[c] -> amp[c] + ppi[c] + tdcoa[c]	SGRAN_3430	SGRAN_3430		Fatty Acid Metabolism	0	0	1000	0	1	6.2.1.3
FACOAL140t2pp	fatty-acid-CoA ligase (tetradecanoate transport via vectoral Co-A coupling)	h[p] + atp[c] + coa[c] + ttdca[p] -> h[c] + amp[c] + ppi[c] + tdcoa[c]	SGRAN_3430	SGRAN_3430		Fatty Acid Metabolism	0	0	1000	0	1	6.2.1.3
FACOAL141i	fatty-acid--CoA ligase (tetradecenoate)	atp[c] + coa[c] + ttdcea[c] -> amp[c] + ppi[c] + tdecoa[c]	SGRAN_3430	SGRAN_3430		Fatty Acid Metabolism	0	0	1000	0	1	6.2.1.3
FACOAL141t2pp	fatty-acid-CoA ligase (tetradecenoate transport via vectoral Co-A coupling)	h[p] + atp[c] + coa[c] + ttdcea[p] -> h[c] + amp[c] + ppi[c] + tdecoa[c]	SGRAN_3430	SGRAN_3430		Fatty Acid Metabolism	0	0	1000	0	1	6.2.1.3
FACOAL160i	C160 fatty acid activation	atp[c] + coa[c] + hdca[c] -> amp[c] + ppi[c] + pmtcoa[c]	SGRAN_3430	SGRAN_3430		Fatty Acid Metabolism	0	0	1000	0	1	6.2.1.3
FACOAL160t2pp	fatty-acid-CoA ligase (hexadecanoate transport via vectoral Co-A coupling)	h[p] + atp[c] + coa[c] + hdca[p] -> h[c] + amp[c] + ppi[c] + pmtcoa[c]	SGRAN_3430	SGRAN_3430		Fatty Acid Metabolism	0	0	1000	0	1	6.2.1.3
FACOAL161i	fatty-acid--CoA ligase (hexadecenoate)	atp[c] + coa[c] + hdcea[c] -> amp[c] + ppi[c] + hdcoa[c]	SGRAN_3430	SGRAN_3430		Fatty Acid Metabolism	0	0	1000	0	1	6.2.1.3
FACOAL161t2pp	fatty-acid-CoA ligase (hexadecenoate transport via vectoral Co-A coupling)	h[p] + atp[c] + coa[c] + hdcea[p] -> h[c] + amp[c] + ppi[c] + hdcoa[c]	SGRAN_3430	SGRAN_3430		Fatty Acid Metabolism	0	0	1000	0	1	6.2.1.3
FACOAL180i	C180 fatty acid activation	atp[c] + coa[c] + ocdca[c] -> amp[c] + ppi[c] + stcoa[c]	SGRAN_3430	SGRAN_3430		Fatty Acid Metabolism	0	0	1000	0	1	6.2.1.3
FACOAL180t2pp	fatty-acid-CoA ligase (octadecanoate transport via vectoral Co-A coupling)	h[p] + atp[c] + coa[c] + ocdca[p] -> h[c] + amp[c] + ppi[c] + stcoa[c]	SGRAN_3430	SGRAN_3430		Fatty Acid Metabolism	0	0	1000	0	1	6.2.1.3
FACOAL181i	C181 fatty acid activation	atp[c] + coa[c] + ocdcea[c] -> amp[c] + ppi[c] + odecoa[c]	SGRAN_3430	SGRAN_3430		Fatty Acid Metabolism	0	0	1000	0	1	6.2.1.3
FACOAL181t2pp	fatty-acid-CoA ligase (octadecenoate transport via vectoral Co-A coupling)	h[p] + atp[c] + coa[c] + ocdcea[p] -> h[c] + amp[c] + ppi[c] + odecoa[c]	SGRAN_3430	SGRAN_3430		Fatty Acid Metabolism	0	0	1000	0	1	6.2.1.3
FACOAL50i	fatty-acid--CoA ligase (pentanoate	atp[c] + coa[c] + pta[c] -> amp[c] + ppi[c] + ptcoa[c]	SGRAN_3430	SGRAN_3430		Fatty Acid Metabolism	0	0	1000	0	1	6.2.1.3
FACOAL60i	fatty-acid--CoA ligase (hexanoate)	atp[c] + coa[c] + hxa[c] -> amp[c] + ppi[c] + hxcoa[c]	SGRAN_3430	SGRAN_3430		Fatty Acid Metabolism	0	0	1000	0	1	6.2.1.3
FACOAL60t2pp	fatty-acid-CoA ligase (hexanoate transport via vectoral Co-A coupling)	h[p] + atp[c] + coa[c] + hxa[p] -> h[c] + amp[c] + ppi[c] + hxcoa[c]	SGRAN_3430	SGRAN_3430		Fatty Acid Metabolism	0	0	1000	0	1	6.2.1.3
FACOAL70i	fatty-acid--CoA ligase (heptanoate)	atp[c] + coa[c] + hpa[c] -> amp[c] + ppi[c] + hpcoa[c]	SGRAN_3430	SGRAN_3430		Fatty Acid Metabolism	0	0	1000	0	1	6.2.1.3
FACOAL80i	fatty-acid--CoA ligase (octanoate)	atp[c] + coa[c] + octa[c] -> amp[c] + ppi[c] + occoa[c]	SGRAN_3430	SGRAN_3430		Fatty Acid Metabolism	0	0	1000	0	1	6.2.1.3
FACOAL80t2pp	fatty-acid-CoA ligase (octanoate transport via vectoral Co-A coupling)	h[p] + atp[c] + coa[c] + octa[p] -> h[c] + amp[c] + ppi[c] + occoa[c]	SGRAN_3430	SGRAN_3430		Fatty Acid Metabolism	0	0	1000	0	1	6.2.1.3
FADRx2	FAD reductase	h[c] + nadph[c] + fad[c] -> nadp[c] + fadh2[c]	(SGRAN_0386 and SGRAN_0385)	SGRAN_0386 SGRAN_0385		Cofactor and Prosthetic Group Biosynthesis	0	0	1000	0	2
FALDep	Formaldehyde extrusion pump	h[p] + fald[c] -> h[c] + fald[e]	(SGRAN_3131 and SGRAN_3132 and SGRAN_3133) or (SGRAN_0029 and SGRAN_0030 and SGRAN_0031)	SGRAN_3131 SGRAN_3132 SGRAN_3133 SGRAN_0029 SGRAN_0030 SGRAN_0031	MexE+MexF+OprN	Transport, solvent extrusion	0	0	1000	0	1
FALDH2	formaldehyde dehydrogenase	nad[c] + hmgth[c] <=> h[c] + nadh[c] + Sfglutth[c]	SGRAN_1123	SGRAN_1123		Formaldehyde Metabolism	1	-1000	1000	0	3
FALDtex	formaldehyde transport via diffusion extracellular to periplasm	fald[e] <=> fald[p]				Transport Outer Membrane	1	-1000	1000	0	1
FALDtpp	formaldehyde transport via diffusion periplasm	fald[p] <=> fald[c]				Transport Inner Membrane	1	-1000	1000	0	1
PVAtex	PVA transport extracellular to periplasm	PVA[e] <=> PVA[p]				Transport Outer Membrane	1	-1000	1000	0	1
PQQtex	pqq transport extracellular to periplasm	pqq[e] <=> pqq[p]				Transport Outer Membrane	1	-1000	1000	0	1
FALGTHLs	formaldehyde glutathione ligase (spontaneous)	fald[c] + gthrd[c] <=> hmgth[c]	SGRAN_s0001	SGRAN_s0001		Formaldehyde Metabolism	1	-1000	1000	0	1
FBA	fructose-bisphosphate aldolase	fdp[c] <=> g3p[c] + dhap[c]	SGRAN_2160	SGRAN_2160		Glycolysis	1	-1000	1000	0	4	4.1.2.13
FBP	fructose-bisphosphatase	h2o[c] + fdp[c] -> pi[c] + f6p[c]	SGRAN_3999	SGRAN_3999		Glycolysis	0	0	1000	0	4	3.1.3.11
FCLT	Ferrochelatase	fe2[c] + ppp9[c] -> 2 h[c] + pheme[c]	SGRAN_3753	SGRAN_3753		Cofactor and Prosthetic Group Biosynthesis	0	0	1000	0	3	4.99.1.1
FDH	formate dehydrogenase	nad[c] + for[c] -> nadh[c] + co2[c]				Formaldehyde Metabolism	0	0	1000	0	1
FE2abcpp	iron (II) transport via ABC system (periplasm)	h2o[c] + atp[c] + fe2[p] -> h[c] + adp[c] + pi[c] + fe2[c]	SGRAN_0369	SGRAN_0369	FeoB	Inorganic Ion Transport and Metabolism	0	0	1000	0	1
FE2tex	iron II transport via diffusion extracellular to periplasm	fe2[e] <=> fe2[p]	SGRAN_0079	SGRAN_0079		Iron uptake and metabolism	1	-1000	1000	0	1
FE3abcpp	iron (III) transport via ABC system (periplasm to cytoplasm)	h2o[c] + atp[c] + fe3[p] -> h[c] + adp[c] + pi[c] + fe3[c]				Inorganic Ion Transport and Metabolism	0	0	1000	0	1
FE3tex	iron (III) transport via diffusion (extracellular to periplasm)	fe3[e] <=> fe3[p]				Transport Outer Membrane Porin	1	-1000	1000	0	1
FEROpp	ferroxidase	4 h[p] + o2[p] + 4 fe2[p] -> 2 h2o[p] + 4 fe3[p]	SGRAN_4176 or SGRAN_4169	SGRAN_4176 SGRAN_4169		Iron uptake and metabolism	0	0	1000	0	3	1.16.3.1
FERtex	ferulate transport via diffusion extracellular to periplasm	fer[e] <=> fer[p]				Transport Outer Membrane	1	-1000	1000	0	1
FERtpp	ferulate transport via diffusion periplasm	fer[p] <=> fer[c]				Transport Inner Membrane	1	-1000	1000	0	1
FESD1s	iron-sulfur cluster damage (peroxide, spontaneous)	2 h[c] + h2o2[c] + 2 4fe4s[c] -> 2 h2o[c] + 2 fe3[c] + 2 3fe4s[c]	SGRAN_s0001	SGRAN_s0001		Cofactor and Prosthetic Group Biosynthesis	0	0	1000	0	1
FESR	iron-sulfur cluster repair	fe2[c] + 3fe4s[c] -> 4fe4s[c]	SGRAN_1632	SGRAN_1632		Cofactor and Prosthetic Group Biosynthesis	0	0	1000	0	2
FKYNH	Kynurenine formamidase	h2o[c] + Lfmkynr[c] <=> h[c] + for[c] + Lkynr[c]	SGRAN_0816	SGRAN_0816		Aromatic Compounds Degradation	1	-1000	1000	0	2
FLDR2	flavodoxin reductase NADPH	nadph[c] + 2 flxso[c] -> h[c] + nadp[c] + 2 flxr[c]	SGRAN_3761	SGRAN_3761		Iron uptake and mF88:J88etabolism	0	0	1000	0	1
FMETTRS	Methionyl tRNA formyltransferase	10fthf[c] + mettrna[c] -> h[c] + thf[c] + fmettrna[c]	SGRAN_1686	SGRAN_1686		tRNA Charging	0	0	1000	0	3	2.1.2.9
FMNAT	FMN adenylyltransferase	h[c] + atp[c] + fmn[c] -> ppi[c] + fad[c]	SGRAN_3907	SGRAN_3907	RibF	Cofactor and Prosthetic Group Biosynthesis, Riboflavin Metabolism	0	0	1000	0	2	2.7.7.2
FMNR2r	FMN reductase	h[c] + nadph[c] + fmn[c] <=> nadp[c] + fmnh2[c]	SGRAN_3761	SGRAN_3761		Iron uptake and metabolism	1	-1000	1000	0	3
FMNRx2	FMN reductase	h[c] + nadph[c] + fmn[c] -> nadp[c] + fmnh2[c]	SGRAN_3761	SGRAN_3761		Iron uptake and metabolism	0	0	1000	0	3
FNOR_tfa	ferredoxin---NADP+ reductase	h[c] + nadp[c] + 2 fdxr_22[c] <=> nadph[c] + 2 fdxo_22[c]	(SGRAN_2802 and SGRAN_2803)	SGRAN_2802 SGRAN_2803	ThnA3A4	Aromatic Compounds Degradation, Tetralin degradation	1	-1000	1000	0	4	1.18.1.3
FOLD3	dihydropteroate synthase	4abz[c] + 2ahhmd[c] -> ppi[c] + dhpt[c]	SGRAN_2089	SGRAN_2089		Cofactor and Prosthetic Group Biosynthesis Folate Biosynthesis	0	0	1000	0	2	2.5.1.15
FORGLUIH2	N formimino L glutamate inimohydrolase	h[c] + h2o[c] + forglu[c] -> nh4[c] + Nforglut[c]	SGRAN_3308	SGRAN_3308		Histidine Metabolism	0	0	1000	0	1	3.5.3.13
FRDO5r	ferredoxin oxidoreductase	h[c] + nadp[c] + fdxr_42[c] <=> nadph[c] + fdxo_42[c]	((SGRAN_3575 and SGRAN_3761))	SGRAN_3761 SGRAN_3575		Iron uptake and metabolism	1	-1000	1000	0	3
FTHFCL	5 formethyltetrahydrofolate cyclo ligase	atp[c] + 5fthf[c] -> adp[c] + pi[c] + methf[c]	SGRAN_2153	SGRAN_2153		Cofactor and Prosthetic Group Biosynthesis One Carbon pool by folate	0	0	1000	0	1
FTHFD	formyltetrahydrofolate deformylase	h2o[c] + 10fthf[c] -> h[c] + thf[c] + for[c]	SGRAN_1125	SGRAN_1125		Cofactor and Prosthetic Group Biosynthesis One Carbon pool by folate	0	0	1000	0	3	3.5.1.10
FUM	fumarase	h2o[c] + fum[c] <=> mal_L[c]	(SGRAN_3689 or SGRAN_3433)	SGRAN_3689 SGRAN_3433		TCA Cycle	1	-1000	1000	0	4	4.2.1.2
FUMAC	fumarylacetoacetase	h2o[c] + 4fumacac[c] -> h[c] + acac[c] + fum[c]	SGRAN_1900	SGRAN_1900		Aromatic Compounds Degradation Homogentisate pathway	0	0	1000	0	1	3.7.1.2		Posible isoenzima AzCIB_2174= estaba asociada esta reacción a este gen pero el blastp en el NCBI sale que tiene un dominio FAA_hidrolasa y se parece a los genes de KH32C a este gen en menos de un 30% de identidad (bioedit)
G1PACT	glucosamine 1 phosphate N acetyltransferase	accoa[c] + gam1p[c] -> h[c] + coa[c] + acgam1p[c]	SGRAN_2106	SGRAN_2106		Cell Envelope Biosynthesis O antigen Biosynthesis	0	0	1000	0	3	2.3.1.157
G2PP	glycerol 2 phosphate phosphatase	h2o[c] + glyc2p[c] -> pi[c] + glyc[c]	SGRAN_2166 or SGRAN_3313	SGRAN_2166 SGRAN_3313		Alternate Carbon Metabolism	0	0	1000	0	3
G3PAT120	glycerol 3 phosphate acyltransferase C120	ddcaACP[c] + glyc3p[c] -> ACP[c] + 1ddecg3p[c]	SGRAN_3541	SGRAN_3541		Glycerophospholipid Metabolism	0	0	1000	0	1	2.3.1.15
G3PAT140	glycerol 3 phosphate acyltransferase C140	myrsACP[c] + glyc3p[c] -> ACP[c] + 1tdecg3p[c]	SGRAN_3541	SGRAN_3541		Glycerophospholipid Metabolism	0	0	1000	0	1	2.3.1.15
G3PAT141	glycerol 3 phosphate acyltransferase C141	tdeACP[c] + glyc3p[c] -> ACP[c] + 1tdec7eg3p[c]	SGRAN_3541	SGRAN_3541		Glycerophospholipid Metabolism	0	0	1000	0	1	2.3.1.15
G3PAT160	glycerol-3-phosphate acyltransferase (C16:0)	palmACP[c] + glyc3p[c] -> ACP[c] + 1hdecg3p[c]	SGRAN_3541	SGRAN_3541		Glycerophospholipid Metabolism	0	0	1000	0	1	2.3.1.15
G3PAT161	glycerol-3-phosphate acyltransferase (C16:1)	hdeACP[c] + glyc3p[c] -> ACP[c] + 1hdec9eg3p[c]	SGRAN_3541	SGRAN_3541		Glycerophospholipid Metabolism	0	0	1000	0	1	2.3.1.15
G3PAT180	glycerol-3-phosphate acyltransferase (C18:0)	ocdcaACP[c] + glyc3p[c] -> ACP[c] + 1odecg3p[c]	SGRAN_3541	SGRAN_3541		Glycerophospholipid Metabolism	0	0	1000	0	1	2.3.1.15
G3PAT181	glycerol-3-phosphate acyltransferase (C18:1)	octeACP[c] + glyc3p[c] -> ACP[c] + 1odec11eg3p[c]	SGRAN_3541	SGRAN_3541		Glycerophospholipid Metabolism	0	0	1000	0	1	2.3.1.15
G3PD2	glycerol-3-phosphate dehydrogenase (NADP)	nadp[c] + glyc3p[c] <=> h[c] + nadph[c] + dhap[c]	SGRAN_0242 or SGRAN_3536	SGRAN_0242 SGRAN_3536		Alternate Carbon Metabolism	1	-1000	1000	0	3	1.1.1.94
G3PD5	glycerol 3 phosphate dehydrogenase ubiquinone 8	glyc3p[c] + q8[c] -> q8h2[c] + dhap[c]	SGRAN_3546	SGRAN_3546		Glycerophospholipid Metabolism	0	0	1000	0	3	1.1.99.5
G3PGabcpp	sn glycerol 3 phosphoglycerol transport via ABC system periplasm	h2o[c] + atp[c] + g3pg[p] -> h[c] + adp[c] + pi[c] + g3pg[c]				Transport Inner Membrane	0	0	1000	0	1
G5SADs	L_glutamate 5_semialdehyde dehydratase (spontaneous)	glu5sa[c] -> h[c] + h2o[c] + 1pyr5c[c]	SGRAN_s0001	SGRAN_s0001		Arginine and Proline Metabolism	0	0	1000	0	1
G5SD	glutamate 5 semialdehyde dehydrogenase	h[c] + nadph[c] + glu5p[c] -> nadp[c] + pi[c] + glu5sa[c]	SGRAN_0790	SGRAN_0790		Glutamate Metabolism	0	0	1000	0	4	1.2.1.41
G6PBDH	beta D Glucose 6 phosphateNADP 1 oxoreductase	nadp[c] + g6p_B[c] -> h[c] + nadph[c] + 6pgl[c]	SGRAN_3545	SGRAN_3545		Glycolysis	0	0	1000	0	4	1.1.1.49
G6PDH2	glucose 6 phosphate dehydrogenase	nadp[c] + g6p[c] -> h[c] + nadph[c] + 6pgl[c]	SGRAN_3545	SGRAN_3545		Glycolysis	0	0	1000	0	4	1.1.1.49
G6PI	glucose-6-phosphate isomerase	g6p[c] <=> g6p_B[c]	SGRAN_1998	SGRAN_1998		Pentose Phosphate Pathway	1	-1000	1000	0	4	5.3.1.9
GALUi	UTP glucose 1 phosphate uridylyltransferase irreversible	h[c] + utp[c] + g1p[c] -> ppi[c] + udpg[c]	SGRAN_0906	SGRAN_0906		Starch and Sucrose Metabolism	0	0	1000	0	3	2.7.7.9
GAPD	glyceraldehyde 3 phosphate dehydrogenase	nad[c] + pi[c] + g3p[c] <=> h[c] + nadh[c] + 13dpg[c]	SGRAN_2158	SGRAN_2158		Gluconeogenesis	1	-1000	1000	0	4	1.2.1.12
GARFT	phosphoribosylglycinamide formyltransferase	10fthf[c] + gar[c] <=> h[c] + thf[c] + fgam[c]	SGRAN_2976	SGRAN_2976		Purine Metabolism	1	-1000	1000	0	2	2.1.2.2
GCALDD	Glycolaldehyde dehydrogenase	nad[c] + h2o[c] + gcald[c] -> 2 h[c] + nadh[c] + glyclt[c]				Cofactor and Prosthetic Group Biosynthesis Folate Biosynthesis	0	0	1000	0	1
GCL	Glutamate---cysteine ligase	atp[c] + glu_L[c] + cys_L[c] <=> h[c] + adp[c] + pi[c] + glucys[c]	SGRAN_0762	SGRAN_0762		Glutamate Metabolism	1	-1000	1000	0	2	6.3.2.2
GDPDPK	GDP diphosphokinase	atp[c] + gdp[c] -> h[c] + amp[c] + ppgpp[c]	SGRAN_3898	SGRAN_3898		Purine Metabolism	0	0	1000	0	2
GDPMNH	GDP-mannose mannosyl hydrolase	h2o[c] + gdpmann[c] -> h[c] + gdp[c] + man[c]				Cell Envelope Biosynthesis	0	0	1000	0	1
GDPTPDP	guanosine 3'-diphosphate 5'-triphosphate 3'-diphosphatase	h2o[c] + gdptp[c] -> ppi[c] + gtp[c]	SGRAN_3898	SGRAN_3898		Cofactor and Prosthetic Group Biosynthesis	0	0	1000	0	1	3.1.7.2
GF6PTA	glutamine fructose 6 phosphate transaminase	gln_L[c] + f6p[c] -> glu_L[c] + gam6p[c]	SGRAN_2110	SGRAN_2110		Cell Envelope Biosynthesis Peptidoglycan Biosynthesis	0	0	1000	0	3	2.6.1.16
GGGABADxr	gamma glutamyl gamma aminobutyric acid dehydrogenase	nad[c] + h2o[c] + ggbutal[c] <=> 2 h[c] + nadh[c] + gg4abut[c]	SGRAN_3459	SGRAN_3459		Alternate Carbon and Nitrogen source Amines and Polyamines Metabolism	1	-1000	1000	0	1			The ISME Journal (2009) 3, 1036–1052; doi:10.1038/ismej.2009.52; published online 21 May 2009
GGGABAH	gamma glutamyl gamma aminobutyric acid hydrolase	h2o[c] + gg4abut[c] -> 4abut[c] + glu_L[c]				Alternate Carbon and Nitrogen source Amines and Polyamines Metabolism	0	0	1000	0	1
GGPTRCO	gamma glutamyl putrescine oxidase	o2[c] + h2o[c] + ggptrc[c] -> nh4[c] + h2o2[c] + ggbutal[c]	SGRAN_0811	SGRAN_0811		Alternate Carbon and Nitrogen source Amines and Polyamines Metabolism	0	0	1000	0	1			The ISME Journal (2009) 3, 1036–1052; doi:10.1038/ismej.2009.52; published online 21 May 2009
GGPTRCS	gamma glutamyl putrescine synthase	atp[c] + glu_L[c] + ptrc[c] -> h[c] + adp[c] + pi[c] + ggptrc[c]	SGRAN_3456	SGRAN_3456		Alternate Carbon and Nitrogen source Amines and Polyamines Metabolism	0	0	1000	0	1			The ISME Journal (2009) 3, 1036–1052; doi:10.1038/ismej.2009.52; published online 21 May 2009
GHMT2r	glycine hydroxymethyltransferase	thf[c] + ser_L[c] -> h2o[c] + gly[c] + mlthf[c]	SGRAN_2438	SGRAN_2438		Glycine and Serine Metabolism	0	0	1000	0	3	2.1.2.1
GK1	guanylate kinase GMPATP	atp[c] + gmp[c] <=> adp[c] + gdp[c]	SGRAN_3692	SGRAN_3692		Purine Metabolism	1	-1000	1000	0	4	2.7.4.8
GLCDpp	Glucose dehydrogenase (ubiquinone-8 as acceptor) (periplasm)	h2o[p] + q8[c] + glc_D[p] -> h[p] + q8h2[c] + glcn[p]	SGRAN_2352	SGRAN_2352		Glycolysis	0	0	1000	0	2
GLCNtex	D gluconate transport via diffusion extracellular to periplasm	glcn[e] <=> glcn[p]				Transport Outer Membrane	1	-1000	1000	0	1
GLCOAS	glutaryl CoA synthetase	atp[c] + coa[c] + glutar[c] -> adp[c] + pi[c] + glutcoa[c]				Lysine Metabolism	0	0	1000	0	1
GLCtex	glucose transport via diffusion extracellular to periplasm	glc_D[e] <=> glc_D[p]				Transport Outer Membrane	1	-1000	1000	0	1
GLNS	glutamine synthetase	nh4[c] + atp[c] + glu_L[c] -> h[c] + adp[c] + pi[c] + gln_L[c]	SGRAN_3456	SGRAN_3456		Glutamate Metabolism	0	0	1000	0	4	6.3.1.2
GLNtex	L glutamine transport via diffusion extracellular to periplasm	gln_L[e] <=> gln_L[p]				Transport Outer Membrane	1	-1000	1000	0	1
GLNTRAT	glutamyl tRNA Gln amidotransferase	h2o[c] + atp[c] + gln_L[c] + glutrna_gln_[c] -> h[c] + adp[c] + pi[c] + glu_L[c] + glntrna[c]	(SGRAN_2613 and SGRAN_2614 and SGRAN_2615)	SGRAN_2613 SGRAN_2614 SGRAN_2615	GatABC	tRNA Charging	0	0	1000	0	3
GLU5K	glutamate 5 kinase	atp[c] + glu_L[c] -> adp[c] + glu5p[c]	SGRAN_0943	SGRAN_0943		Glutamate Metabolism	0	0	1000	0	4	2.7.2.11
GLUDx	glutamate dehydrogenase (NAD)	nad[c] + h2o[c] + glu_L[c] <=> h[c] + nadh[c] + nh4[c] + akg[c]	SGRAN_3758	SGRAN_3758		Glutamate Metabolism	1	-1000	1000	0	4	1.4.1.2
GLUDy	glutamate dehydrogenase NADP	h2o[c] + nadp[c] + glu_L[c] <=> h[c] + nh4[c] + nadph[c] + akg[c]	SGRAN_1975	SGRAN_1975		Glutamate Metabolism	1	-1000	1000	0	4	1.4.1.4
GLUNpp	glutaminase	h2o[p] + gln_L[p] -> nh4[p] + glu_L[p]	SGRAN_3041	SGRAN_3041		Alanine and Aspartate Metabolism	0	0	1000	0	1	3.5.1.1
GLUPRT	glutamine phosphoribosyldiphosphate amidotransferase	h2o[c] + gln_L[c] + prpp[c] -> ppi[c] + glu_L[c] + pram[c]	SGRAN_2326	SGRAN_2326		Purine Metabolism	0	0	1000	0	2	2.4.2.14
GLUR	glutamate racemase	glu_D[c] <=> glu_L[c]	SGRAN_1988	SGRAN_1988		Cell Envelope Biosynthesis	1	-1000	1000	0	4	5.1.1.3
GLUSy	glutamate synthase NADPH	h[c] + nadph[c] + akg[c] + gln_L[c] -> nadp[c] + 2 glu_L[c]	(SGRAN_1553 and SGRAN_1551)	SGRAN_1553 SGRAN_1551		Glutamate Metabolism	0	0	1000	0	4	1.4.1.13
GLUt2pp	L glutamate transport via proton symport reversible periplasm	h[p] + glu_L[p] -> h[c] + glu_L[c]	SGRAN_1360	SGRAN_1360		Transport Inner Membrane	0	0	1000	0	3
GLUt4pp	Na-glutamate symport periplasm	na1[p] + glu_L[p] -> glu_L[c] + na1[c]	SGRAN_1361	SGRAN_1361		Transport Inner Membrane	0	0	1000	0	1
GLUTCOADHc	glutaryl CoA dehydrogenase citosol	h[c] + fad[c] + glutcoa[c] -> co2[c] + b2coa[c] + fadh2[c]	SGRAN_2787 or SGRAN_1634	SGRAN_2787 SGRAN_1634		Lysine Metabolism	0	0	1000	0	3	1.3.99.7
GLUTRS	Glutamyl-tRNA synthetase	atp[c] + glu_L[c] + trnaglu[c] -> amp[c] + ppi[c] + glutrna[c]	SGRAN_1942	SGRAN_1942		tRNA Charging	0	0	1000	0	3	6.1.1.17
GLXCL	glyoxalate carboligase	h[c] + 2 glx[c] -> co2[c] + 2h3oppan[c]				Glyoxylate and dicarboxylate metabolism	0	0	1000	0
GLXR	Glyoxylate reductase	nad[c] + glyclt[c] -> h[c] + nadh[c] + glx[c]	SGRAN_2467	SGRAN_2467		Glyoxylate and dicarboxylate metabolism	0	0	1000	0	1
GLYALDDr	D Glyceraldehyde dehydrogenase	nad[c] + h2o[c] + glyald[c] <=> 2 h[c] + nadh[c] + glyc_R[c]				Glycerophospholipid Metabolism	1	-1000	1000	0	1
GLYC3Pabcpp	sn-Glycerol 3-phosphate transport via ABC system (periplasm)	h2o[c] + atp[c] + glyc3p[p] -> h[c] + adp[c] + pi[c] + glyc3p[c]				Transport, Inner Membrane	0	0	1000	0	1
GLYC3Pt6pp	Glycerol-3-phosphate : phosphate antiporter (periplasm)	pi[c] + glyc3p[p] -> glyc3p[c] + pi[p]				Transport, Inner Membrane	0	0	1000	0	1
GLYCL	Glycine Cleavage System	nad[c] + thf[c] + gly[c] -> nadh[c] + co2[c] + nh4[c] + mlthf[c]	(SGRAN_1525 and SGRAN_1526 and SGRAN_1527 and SGRAN_1528)	SGRAN_1525 SGRAN_1526 SGRAN_1527 SGRAN_1528		Glycine Serine and threonine metabolism	0	0	1000	0	2
GLYCtex	glycerol transport via diffusion extracellular to periplasm	glyc[e] <=> glyc[p]				Transport Outer Membrane	1	-1000	1000	0	1
GLYCtpp	glycerol transport via channel periplasm	glyc[c] <=> glyc[p]	SGRAN_0905	SGRAN_0905		Transport Inner Membrane	1	-1000	1000	0	1
GLYK	glycerol kinase	atp[c] + glyc[c] -> h[c] + adp[c] + glyc3p[c]	SGRAN_2752	SGRAN_2752		Glycerophospholipid Metabolism	0	0	1000	0	2	2.7.1.30
GLYOX	hydroxyacylglutathione hydrolase	h2o[c] + lgt_S[c] -> h[c] + gthrd[c] + lac_D[c]	SGRAN_1378	SGRAN_1378		Pyruvate Metabolism	0	0	1000	0	3	3.1.2.6
GLYTRS	Glycyl-tRNA synthetase	atp[c] + gly[c] + trnagly[c] -> amp[c] + ppi[c] + glytrna[c]	(SGRAN_1829 and SGRAN_1828)	SGRAN_1829 SGRAN_1828	GlyQS	tRNA Charging	0	0	1000	0	3	6.1.1.14
GMPS2	GMP synthase	h2o[c] + atp[c] + gln_L[c] + xmp[c] -> 2 h[c] + amp[c] + ppi[c] + glu_L[c] + gmp[c]	SGRAN_1334	SGRAN_1334		Purine Metabolism	0	0	1000	0	4	6.3.5.2
GPDDA4	Glycerophosphodiester phosphodiesterase (Glycerophosphoglycerol)	h2o[c] + g3pg[c] -> h[c] + glyc[c] + glyc3p[c]	SGRAN_0958	SGRAN_0958		Glycerophospholipid Metabolism	0	0	1000	0	1	3.1.4.46
GRTT	geranyltranstransferase	ipdp[c] + grdp[c] -> ppi[c] + frdp[c]	SGRAN_0972	SGRAN_0972	IspA	Cofactor and Prosthetic Group Biosynthesis Terpenoid backbone biosynthesis	0	0	1000	0	3	2.5.1.10
GRXR	glutaredoxin reductase	grxox[c] + 2 gthrd[c] -> grxrd[c] + gthox[c]	SGRAN_3627	SGRAN_3627		Unassigned	0	0	1000	0	2	1.8.4.2
GTHOr	glutathione oxidoreductase	h[c] + nadph[c] + gthox[c] <=> nadp[c] + 2 gthrd[c]	SGRAN_1999	SGRAN_1999		Unassigned	1	-1000	1000	0	2	1.8.1.7
GTHPi	glutathione peridoxase	h2o2[c] + 2 gthrd[c] -> 2 h2o[c] + gthox[c]	SGRAN_1957	SGRAN_1957		Unassigned	0	0	1000	0	2	1.11.1.9
GTHRDabc2pp	glutathione export via ABC system cytoplasm to periplasm	h2o[c] + atp[c] + gthrd[c] -> h[c] + adp[c] + pi[c] + gthrd[p]				Transport ABC system	0	0	1000	0	1
GTHRDHpp	glutathione hydralase periplasmic	h2o[p] + gthrd[p] -> cgly[p] + glu_L[p]	SGRAN_1375 or SGRAN_0988 or SGRAN_0989 or SGRAN_3405	SGRAN_1375 SGRAN_0988 SGRAN_0989 SGRAN_3405		Cofactor and Prosthetic Group Biosynthesis	0	0	1000	0	3
GTHS	glutathione synthetase	atp[c] + gly[c] + glucys[c] -> h[c] + adp[c] + pi[c] + gthrd[c]	SGRAN_1697	SGRAN_1697		Glutamate Metabolism (en KEGG Glutathione metabolism)	0	0	1000	0	4	6.3.2.3
GTPCI	GTP cyclohydrolase I	h2o[c] + gtp[c] -> h[c] + for[c] + ahdt[c]	SGRAN_1434	SGRAN_1434		Cofactor and Prosthetic Group Biosynthesis Folate Biosynthesis	0	0	1000	0	3	3.5.4.16
GTPCII2	GTP cyclohydrolase II 25drapp	3 h2o[c] + gtp[c] -> 2 h[c] + ppi[c] + for[c] + 25drapp[c]	SGRAN_3894 or SGRAN_0376	SGRAN_0376 SGRAN_3894	RibA	Cofactor and Prosthetic Group Biosynthesis Riboflavin Metabolism	0	0	1000	0	2
GTPDPDP	guanosine-5'-triphosphate,3'-diphosphate diphosphatase	h2o[c] + gdptp[c] -> h[c] + pi[c] + ppgpp[c]	SGRAN_2971	SGRAN_2971		Purine Metabolism	0	0	1000	0	1	3.6.1.40
GTPDPK	GTP diphosphokinase	atp[c] + gtp[c] -> h[c] + amp[c] + gdptp[c]	SGRAN_3898	SGRAN_3898		Purine Metabolism	0	0	1000	0	1	2.7.6.5
GTPHs	GTP amine hydrolysis (spontaneous)	h[c] + h2o[c] + gtp[c] -> nh4[c] + xtp[c]	SGRAN_s0001	SGRAN_s0001		Purine Metabolism	0	0	1000	0	2
GUACYC	guanylate cyclase	gtp[c] -> ppi[c] + 35cgmp[c]	SGRAN_3018 or SGRAN_0908	SGRAN_3018 SGRAN_0908		Purine Metabolism	0	0	1000	0	2	4.6.1.2
GUAPRT	guanine phosphoribosyltransferase	prpp[c] + gua[c] -> ppi[c] + gmp[c]				Purine Metabolism	0	0	1000	0
H2O2tex	hydrogen peroxide transport via diffusion external	h2o2[e] <=> h2o2[p]				Transport Outer Membrane	1	-1000	1000	0	1
H2Otex	H2O transport via diffusion extracellular to periplasm	h2o[e] <=> h2o[p]				Transport Outer Membrane	1	-1000	1000	0	2
H2Otpp	H2O transport via diffusion periplasm	h2o[p] <=> h2o[c]	SGRAN_0905	SGRAN_0905		Transport Inner Membrane	1	-1000	1000	0	3
H2SO	Hydrogen sulfide oxidation	2 o2[c] + h2s[c] -> 2 h[c] + so4[c]				Sulfur Metabolism	0	0	1000	0	1
HACD10i	3 hydroxyacyl CoA dehydrogenase 3 oxoheptaryl CoA	nad[c] + 3hhpcoa[c] -> h[c] + nadh[c] + 3ohpcoa[c]	SGRAN_3238 or SGRAN_0502 or SGRAN_4071	SGRAN_3238 SGRAN_0502 SGRAN_4071		Fatty Acid Metabolism	0	0	1000	0	2	1.1.1.35
HACD1i	3 hydroxyacyl CoA dehydrogenase acetoacetyl CoA	nad[c] + 3hbcoa[c] -> h[c] + nadh[c] + aacoa[c]	SGRAN_3238 or SGRAN_0502 or SGRAN_4048 or SGRAN_4071	SGRAN_3238 SGRAN_0502 SGRAN_4071 SGRAN_4048		Fatty Acid Metabolism	0	0	1000	0	2	1.1.1.35
HACD24i	3 hydroxyacyl CoA dehydrogenase 3 oxo 9Z octadecenyl CoA	nad[c] + 3hodecoa[c] -> h[c] + nadh[c] + 3oodecoa[c]	SGRAN_3238 or SGRAN_0502 or SGRAN_4071	SGRAN_3238 SGRAN_0502 SGRAN_4071		Fatty Acid Metabolism	0	0	1000	0	2	1.1.1.35
HACD25i	3 hydroxyacyl CoA dehydrogenase 3 oxo 7Z hexadecenyl CoA	nad[c] + 3hhdd7coa[c] -> h[c] + nadh[c] + 3ohdd7coa[c]	SGRAN_3238 or SGRAN_0502 or SGRAN_4071	SGRAN_3238 SGRAN_0502 SGRAN_4071		Fatty Acid Metabolism	0	0	1000	0	2	1.1.1.35
HACD26i	3 hydroxyacyl CoA dehydrogenase 3 oxo 5Z tetradecenyl CoA	nad[c] + 3hdd5coa[c] -> h[c] + nadh[c] + 3odd5coa[c]	SGRAN_3238 or SGRAN_0502 or SGRAN_4071	SGRAN_3238 SGRAN_0502 SGRAN_4071		Fatty Acid Metabolism	0	0	1000	0	2	1.1.1.35
HACD2i	3 hydroxyacyl CoA dehydrogenase 3 oxohexanoyl CoA	nad[c] + 3hhcoa[c] -> h[c] + nadh[c] + 3ohcoa[c]	SGRAN_3238 or SGRAN_0502 or SGRAN_4071	SGRAN_3238 SGRAN_0502 SGRAN_4071		Fatty Acid Metabolism	0	0	1000	0	2	1.1.1.35
HACD3i	3 hydroxyacyl CoA dehydrogenase 3 oxooctanoyl CoA	nad[c] + 3hocoa[c] -> h[c] + nadh[c] + 3oocoa[c]	SGRAN_3238 or SGRAN_0502 or SGRAN_4071	SGRAN_3238 SGRAN_0502 SGRAN_4071		Fatty Acid Metabolism	0	0	1000	0	2	1.1.1.35
HACD4i	3 hydroxyacyl CoA dehydrogenase 3 oxodecanoyl CoA	nad[c] + 3hdcoa[c] -> h[c] + nadh[c] + 3odcoa[c]	SGRAN_3238 or SGRAN_0502 or SGRAN_4071	SGRAN_3238 SGRAN_0502 SGRAN_4071		Fatty Acid Metabolism	0	0	1000	0	2	1.1.1.35
HACD5i	3 hydroxyacyl CoA dehydrogenase 3 oxododecanoyl CoA	nad[c] + 3hddcoa[c] -> h[c] + nadh[c] + 3oddcoa[c]	SGRAN_3238 or SGRAN_0502 or SGRAN_4071	SGRAN_3238 SGRAN_0502 SGRAN_4071		Fatty Acid Metabolism	0	0	1000	0	2	1.1.1.35
HACD6i	3 hydroxyacyl CoA dehydrogenase 3 oxotetradecanoyl CoA	nad[c] + 3htdcoa[c] -> h[c] + nadh[c] + 3otdcoa[c]	SGRAN_3238 or SGRAN_0502 or SGRAN_4071	SGRAN_3238 SGRAN_0502 SGRAN_4071		Fatty Acid Metabolism	0	0	1000	0	2	1.1.1.35
HACD7i	3 hydroxyacyl CoA dehydrogenase 3 oxohexadecanoyl CoA	nad[c] + 3hhdcoa[c] -> h[c] + nadh[c] + 3ohdcoa[c]	SGRAN_3238 or SGRAN_0502 or SGRAN_4071	SGRAN_3238 SGRAN_0502 SGRAN_4071		Fatty Acid Metabolism	0	0	1000	0	2	1.1.1.35
HACD8i	3 hydroxyacyl CoA dehydrogenase 3 oxooctadecanoyl CoA	nad[c] + 3hodcoa[c] -> h[c] + nadh[c] + 3oodcoa[c]	SGRAN_3238 or SGRAN_0502 or SGRAN_4071	SGRAN_3238 SGRAN_0502 SGRAN_4071		Fatty Acid Metabolism	0	0	1000	0	2	1.1.1.35
HACD9i	3 hydroxyacyl CoA dehydrogenase 3 oxovaleryl CoA	nad[c] + 3hptcoa[c] -> h[c] + nadh[c] + 3optcoa[c]	SGRAN_3238 or SGRAN_0502 or SGRAN_4071	SGRAN_3238 SGRAN_0502 SGRAN_4071		Fatty Acid Metabolism	0	0	1000	0	2	1.1.1.35
HBZOPT	Hydroxybenzoate octaprenyltransferase	4hbz[c] + octdp[c] -> ppi[c] + 3ophb[c]	SGRAN_0768	SGRAN_0768	UbiA	Cofactor and Prosthetic Group Biosynthesis, Ubiquinone biosynthesis	0	0	1000	0	2
HCO3E	HCO3 equilibration reaction	co2[c] + h2o[c] <=> h[c] + hco3[c]	SGRAN_2200	SGRAN_2200		Unassigned	1	-1000	1000	0	1
HCO3tex	Bicarbonate transport via diffusion (extracellular to periplasm)	hco3[e] <=> hco3[p]				Transport Outer Membrane	1	-1000	1000	0	1
HCYSMT	homocysteine S-methyltransferase	hcys_L[c] + amet[c] -> h[c] + ahcys[c] + met_L[c]	SGRAN_1021	SGRAN_1021		Methionine Metabolism	0	0	1000	0	1	2.1.1.10
HDDDAH	2 hydroxydec 2,4 diene 1,10 dioate hydratase	h2o[c] + hddda[c] -> dhdda[c]	SGRAN_2798	SGRAN_2798	ThnE	Aromatic Compounds Degradation, Tetralin degradation	0	0	1000	0	4			Hernaez MJ, Floriano B, Rios JJ, Santero E. Appl Environ Microbiol (2002) 68(10): 4841-6.
HEMEOS	Heme O synthase	h2o[c] + pheme[c] + frdp[c] -> ppi[c] + hemeO[c]	SGRAN_3025	SGRAN_3025		Cofactor and Prosthetic Group Biosynthesis Porphyrin and Chlorophyll Metabolism	0	0	1000	0	2
HEX1	hexokinase (D-glucose:ATP)	atp[c] + glc_D[c] -> h[c] + adp[c] + g6p[c]	SGRAN_1894	SGRAN_1894		Glycolysis	0	0	1000	0	4	2.7.1.2
HGNTOR	Homogentisateoxygen 1 2 oxidoreductase decyclizing	o2[c] + hgentis[c] -> h[c] + 4mlacac[c]	SGRAN_3705	SGRAN_3705		Aromatic Compounds Degradation Homogentisate pathway	0	0	1000	0	1	1.13.11.5
HIBDkt	3 hydroxyisobutyrate dehydrogenase	nad[c] + 3hmp[c] -> h[c] + nadh[c] + mmtsa[c]	SGRAN_4073	SGRAN_4073		Valine Leucine and isoleucine degradation	0	0	1000	0	2	1.1.1.31
HISD	histidase	his_L[c] -> nh4[c] + urcan[c]	SGRAN_3306	SGRAN_3306		Histidine Metabolism	0	0	1000	0	4	4.3.1.3
HISt2rpp	L-histidine reversible transport via proton symport (periplasm)	h[p] + his_L[p] <=> h[c] + his_L[c]	SGRAN_3564	SGRAN_3564		Transport, Inner Membrane	1	-1000	1000	0	1
HISTD	histidinol dehydrogenase	2 nad[c] + h2o[c] + histd[c] -> 3 h[c] + 2 nadh[c] + his_L[c]	SGRAN_1679	SGRAN_1679		Histidine Metabolism	0	0	1000	0	4	1.1.1.23
HIStex	L histidine transport via diffusion extracellular to periplasm	his_L[e] <=> his_L[p]				Transport Outer Membrane	1	-1000	1000	0	1
HISTP	histidinol-phosphatase	h2o[c] + hisp[c] -> pi[c] + histd[c]	SGRAN_3686 or SGRAN_0337	SGRAN_3686 SGRAN_0337		Histidine Metabolism	0	0	1000	0	1	3.1.3.15
HISTRS	Histidyl tRNA synthetase	atp[c] + his_L[c] + trnahis[c] -> amp[c] + ppi[c] + histrna[c]	SGRAN_3734	SGRAN_3734		tRNA Charging	0	0	1000	0	3	6.1.1.21
HKNDDH	2-hydroxy-6-ketonona-2,4-dienedioic acid hydrolase	h2o[c] + hkndd[c] -> h[c] + op4en[c] + succ[c]	SGRAN_1584	SGRAN_1584	MhpC	Aromatic Compounds Degradation	0	0	1000	0	1
HKYNH	3 Hydroxy L kynurenine hydrolase	h2o[c] + hLkynr[c] <=> ala_L[c] + 3hanthrn[c]	SGRAN_3565	SGRAN_3565	KynU	Aromatic Compounds Degradation	1	-1000	1000	0	3
HMBS	hydroxymethylbilane synthase	h2o[c] + 4 ppbng[c] -> 4 nh4[c] + hmbil[c]	SGRAN_0240	SGRAN_0240		Cofactor and Prosthetic Group Biosynthesis Porphyrin and Chlorophyll Metabolism	0	0	1000	0	3	4.3.1.8
HMGL	hydroxymethylglutaryl CoA lyase	hmgcoa[c] -> accoa[c] + acac[c]	SGRAN_0442	SGRAN_0442		Butanoate Metabolism	0	0	1000	0	3	4.1.3.4
HMPK1	hydroxymethylpyrimidine kinase (ATP)	atp[c] + 4ahmmp[c] -> h[c] + adp[c] + 4ampm[c]	SGRAN_2084	SGRAN_2084	ThiD	Cofactor and Prosthetic Group Biosynthesis, Thiamine Metabolism	0	0	1000	0	1	2.7.1.49
HOPNTAL	4-hydroxy-2-oxopentanoate aldolase	4h2opntn[c] -> pyr[c] + acald[c]	SGRAN_1422 or SGRAN_1579	SGRAN_1422 SGRAN_1579	MhpE	Alternate Carbon Metabolism	0	0	1000	0	2
HPPK	2 amino 4 hydroxy 6 hydroxymethyldihydropteridine diphosphokinase	atp[c] + 2ahhmp[c] -> h[c] + amp[c] + 2ahhmd[c]	SGRAN_2335	SGRAN_2335		Cofactor and Prosthetic Group Biosynthesis Folate Biosynthesis	0	0	1000	0	3	2.7.6.3
HPPPNDO	2,3-dihydroxypheylpropionate 1,2-dioxygenase	o2[c] + dhpppn[c] -> h[c] + hkndd[c]	(SGRAN_1575 and SGRAN_1576)	SGRAN_1575 SGRAN_1576	MhpB ¿?	Aromatic Compounds Degradation	0	0	1000	0	1	1.13.11.16
HPPPNt2rpp	3-(3-hydroxyphenyl)propionate transport via proton symport, reversible (periplasm)	h[p] + 3hpppn[p] <=> h[c] + 3hpppn[c]	SGRAN_1469	SGRAN_1469	MhpT	Transport, Inner Membrane	1	-1000	1000	0	1
HPPPNtex	3-(3-hydroxyphenyl)propionate transport via diffusion (extracellular to periplasm)	3hpppn[e] <=> 3hpppn[p]				Transport OuG62:L62ter Membrane	1	-1000	1000	0	1
HSDy	homoserine dehydrogenase NADPH	nadp[c] + hom_L[c] <=> h[c] + nadph[c] + aspsa[c]	SGRAN_3998	SGRAN_3998		Lysine Biosynthesis	1	-1000	1000	0	4	1.1.1.3
HSERTA	homoserine O trans acetylase	accoa[c] + hom_L[c] <=> coa[c] + achms[c]	(SGRAN_4156 and SGRAN_4155)	SGRAN_4156 SGRAN_4155		Methionine Metabolism	1	-1000	1000	0	3	2.3.1.31
HSK	homoserine kinase	atp[c] + hom_L[c] -> h[c] + adp[c] + phom[c]	SGRAN_1911	SGRAN_1911		Glycine Serine and threonine metabolism	0	0	1000	0	3	2.7.1.39
HSST	homoserine O-succinyltransferase	succoa[c] + hom_L[c] -> coa[c] + suchms[c]				Methionine Metabolism	0	0	1000	0	1
HSTPT	histidinol-phosphate transaminase	glu_L[c] + imacp[c] -> akg[c] + hisp[c]	SGRAN_4157	SGRAN_4157		Histidine Metabolism	0	0	1000	0	3	2.6.1.9
Htex	proton transport via diffusion extracellular to periplasm	h[e] <=> h[p]				Transport Outer Membrane	1	-1000	1000	0	1
HXAtexi	Hexanoate transport via diffusion extracellular to periplasm	hxa[e] -> hxa[p]				Transport Outer Membrane	0	0	1000	0	1
HXCT	Acetyl-CoA:hexanoate-CoA transferase	accoa[c] + hxa[c] -> ac[c] + hxcoa[c]	(SGRAN_3355 and SGRAN_3357)	SGRAN_3355 SGRAN_3357		Alternate Carbon Metabolism	0	0	1000	0	1	2.8.3.8
HYGBDIAS	hydrogenobyrinic acid a,c-diamide synthase (glutamine-hydrolysing)	h2o[c] + 2 atp[c] + 2 gln_L[c] + hgbyr[c] -> 2 h[c] + 2 adp[c] + ppi[c] + 2 glu_L[c] + hgbam[c]	SGRAN_3622	SGRAN_3622	CobB	Cofactor and Prosthetic Group Biosynthesis, Porphyrin and Chlorophyll Metabolism	0	0	1000	0	2
I2FE2SR	ISC 2Fe 2S regeneration	2fe1s[c] + iscssh[c] + iscu[c] -> 4 h[c] + iscs[c] + iscu_2fe2s[c]	(SGRAN_1366 and SGRAN_2434)	SGRAN_1366 SGRAN_2434		Cofactor and Prosthetic Group Biosynthesis Feclusters metabolism	0	0	1000	0	1
I2FE2SS2fdx	ISC 2Fe 2S Synthesis II	2 fe2[c] + 2 fdxr_22[c] + 2 iscssh[c] + iscu_2fe2s[c] -> 4 h[c] + 2 fdxo_22[c] + 2 iscs[c] + iscu_2fe2s2[c]				Cofactor and Prosthetic Group Biosynthesis Feclusters metabolism	0	0	1000	0	1
I2FE2SSfdx	ISC 2Fe 2S Synthesis	2 fe2[c] + 2 fdxr_22[c] + 2 iscssh[c] + iscu[c] -> 4 h[c] + 2 fdxo_22[c] + 2 iscs[c] + iscu_2fe2s[c]				Cofactor and Prosthetic Group Biosynthesis Feclusters metabolism	0	0	1000	0	1
I2FE2ST	ISC 2Fe 2S Transfer	4 h[c] + iscu_2fe2s[c] -> 2fe2s[c] + iscu[c]	(SGRAN_1365 and SGRAN_1366)	SGRAN_1366 SGRAN_1365		Cofactor and Prosthetic Group Biosynthesis Feclusters metabolism	0	0	1000	0	1
I4FE4SRfdx	ISC 4Fe 4S Reduction	4 h[c] + 2 fdxr_22[c] + iscu_2fe2s2[c] -> 2 fdxo_22[c] + iscu_4fe4s[c]				Cofactor and Prosthetic Group Biosynthesis Feclusters metabolism	0	0	1000	0	1
I4FE4ST	ISC 4Fe 4S Transfer	4 h[c] + iscu_4fe4s[c] -> 4fe4s[c] + iscu[c]	(SGRAN_1365 and SGRAN_1366)	SGRAN_1366 SGRAN_1365		Cofactor and Prosthetic Group Biosynthesis Feclusters metabolism	0	0	1000	0	1
ICDHyr	isocitrate dehydrogenase (NADP)	nadp[c] + icit[c] <=> co2[c] + nadph[c] + akg[c]	SGRAN_2768	SGRAN_2768		TCA Cycle	1	-1000	1000	0	4	1.1.1.42
ICL	Isocitrate lyase	icit[c] -> succ[c] + glx[c]	SGRAN_2065	SGRAN_2065		TCA Cycle	0	0	1000	0	4	4.1.3.1
ICYSDS	ISC Cysteine desulfuration	cys_L[c] + iscs[c] -> ala_L[c] + iscssh[c]	SGRAN_2434	SGRAN_2434		Cofactor and Prosthetic Group Biosynthesis, FeS clusters metabolism	0	0	1000	0	2
IG3PS	Imidazole glycerol 3 phosphate synthase	gln_L[c] + prlp[c] -> h[c] + glu_L[c] + aicar[c] + eig3p[c]	(SGRAN_3683 and SGRAN_3685)	SGRAN_3683 SGRAN_3685		Histidine Metabolism	0	0	1000	0	4
IGPDH	imidazoleglycerol phosphate dehydratase	eig3p[c] -> h2o[c] + imacp[c]	SGRAN_3686	SGRAN_3686		Histidine Metabolism	0	0	1000	0	4	4.2.1.19
IGPS	indole 3 glycerol phosphate synthase	h[c] + 2cpr5p[c] -> co2[c] + h2o[c] + 3ig3p[c]	SGRAN_1945	SGRAN_1945		Phenylalanine Tyrosine Tryptophan Biosynthesis	0	0	1000	0	4	4.1.1.48
ILEDHr	Isoleucine dehydrogenase	nad[c] + h2o[c] + ile_L[c] <=> h[c] + nadh[c] + nh4[c] + 3mop[c]	SGRAN_2658 or SGRAN_3000	SGRAN_2658 SGRAN_3000		Valine Leucine and Isoleucine Metabolism	1	-1000	1000	0	4	1.4.1.9
ILETA	isoleucine transaminase	akg[c] + ile_L[c] <=> glu_L[c] + 3mop[c]	SGRAN_1033	SGRAN_1033		Valine leucine and isoleucine degradation	1	-1000	1000	0	4	2.6.1.42
ILETRS	Isoleucyl-tRNA synthetase	atp[c] + ile_L[c] + trnaile[c] -> amp[c] + ppi[c] + iletrna[c]	SGRAN_3908	SGRAN_3908		tRNA Charging	0	0	1000	0	3	6.1.1.5
IMPC	IMP cyclohydrolase	h2o[c] + imp[c] <=> fprica[c]	SGRAN_3703	SGRAN_3703		Purine Metabolism	1	-1000	1000	0	4	3.5.4.10
IMPD	IMP dehydrogenase	nad[c] + h2o[c] + imp[c] -> h[c] + nadh[c] + xmp[c]	SGRAN_2988	SGRAN_2988		Purine Metabolism	0	0	1000	0	4	1.1.1.205
IPDPS	1 hydroxy 2 methyl 2 E butenyl 4 diphosphate reductase ipdp	h[c] + nadh[c] + h2mb4p[c] -> nad[c] + h2o[c] + ipdp[c]	SGRAN_1912	SGRAN_1912	IspH	Cofactor and Prosthetic Group Biosynthesis Terpenoid backbone biosynthesis	0	0	1000	0	3
IPMD	3 isopropylmalate dehydrogenase	nad[c] + 3c2hmp[c] -> h[c] + nadh[c] + 3c4mop[c]	SGRAN_2259	SGRAN_2259		Valine Leucine and Isoleucine Metabolism	0	0	1000	0	4	1.1.1.85
IPPMIa	3 isopropylmalate dehydratase	3c2hmp[c] <=> h2o[c] + 2ippm[c]	(SGRAN_3359 and SGRAN_3360) or (SGRAN_0420 and SGRAN_0421)	SGRAN_3359 SGRAN_3360 SGRAN_0420 SGRAN_0421		Valine Leucine and Isoleucine Metabolism	1	-1000	1000	0	4	4.2.1.33
IPPMIb	2 isopropylmalate hydratase	h2o[c] + 2ippm[c] <=> 3c3hmp[c]	(SGRAN_3359 and SGRAN_3360) or (SGRAN_0420 and SGRAN_0421)	SGRAN_3359 SGRAN_3360 SGRAN_0420 SGRAN_0421		Valine Leucine and Isoleucine Metabolism	1	-1000	1000	0	4	4.2.1.33
IPPS	2 isopropylmalate synthase	h2o[c] + accoa[c] + 3mob[c] -> h[c] + coa[c] + 3c3hmp[c]	SGRAN_2641	SGRAN_2641		Valine Leucine and Isoleucine Metabolism	0	0	1000	0	4	2.3.3.13
IZPN	imidazolonepropionase	h2o[c] + 4izp[c] -> h[c] + forglu[c]	SGRAN_3307	SGRAN_3307		Histidine Metabolism	0	0	1000	0	4	3.5.2.7
Kabcpp	Potassium ABC transporter (periplasm)	h2o[c] + atp[c] + k[p] -> h[c] + adp[c] + pi[c] + k[c]	(SGRAN_0162 and SGRAN_0164 and SGRAN_0165)	SGRAN_0162 SGRAN_0164 SGRAN_0165		Inorganic Ion Transport and Metabolism	0	0	1000	0	2
KARA1	ketol acid reductoisomerase 2 3 dihydroxy 3 methylbutanoate	nadp[c] + 23dhmb[c] <=> h[c] + nadph[c] + alac_S[c]	SGRAN_2635	SGRAN_2635		Valine Leucine and Isoleucine Metabolism	1	-1000	1000	0	4	1.1.1.86
KARA2	ketol acid reductoisomerase 2 Acetolactate	h[c] + nadph[c] + 2ahbut[c] <=> nadp[c] + 23dhmp[c]	SGRAN_2635	SGRAN_2635		Valine Leucine and Isoleucine Metabolism	1	-1000	1000	0	4	1.1.1.86
KAS14	beta-ketoacyl-ACP synthase	h[c] + malACP[c] + acACP[c] -> co2[c] + ACP[c] + actACP[c]	SGRAN_1710	SGRAN_1710		Membrane Lipid Metabolism	0	0	1000	0	1	2.3.1.41
KAS15	beta ketoacyl ACP synthase 2	h[c] + malACP[c] + accoa[c] -> co2[c] + coa[c] + actACP[c]	SGRAN_3682 or SGRAN_3048	SGRAN_3682 SGRAN_3048		Fatty Acid Biosynthesis	0	0	1000	0	2
KAT1	3-ketoacyl-CoA thiolase	coa[c] + aacoa[c] -> 2 accoa[c]	SGRAN_3695	SGRAN_3695		Fatty Acid Metabolism	0	0	1000	0	2	2.3.1.16
KAT10	acetyl-CoA C-acyltransferase (3-oxoheptaryl-CoA)	coa[c] + 3ohpcoa[c] -> accoa[c] + ptcoa[c]	SGRAN_3695	SGRAN_3695		Fatty Acid Metabolism	0	0	1000	0	2	2.3.1.16
KAT2	3-ketoacyl-CoA thiolase	coa[c] + 3ohcoa[c] -> accoa[c] + btcoa[c]	SGRAN_3695	SGRAN_3695		Fatty Acid Metabolism	0	0	1000	0	2	2.3.1.16
KAT24	acetyl-CoA C-acyltransferase (cis-hexadec-7-enoyl-CoA)	coa[c] + 3oodecoa[c] -> accoa[c] + hdd7coa[c]	SGRAN_3695	SGRAN_3695		Fatty Acid Metabolism	0	0	1000	0	2	2.3.1.16
KAT25	acetyl-CoA C-acyltransferase (cis-tetradec-5-enoyl-CoA)	coa[c] + 3ohdd7coa[c] -> accoa[c] + tded5coa[c]	SGRAN_3695	SGRAN_3695		Fatty Acid Metabolism	0	0	1000	0	2	2.3.1.16
KAT26	acetyl-CoA C-acyltransferase (cis-dodedec-3-enoyl-CoA)(C121d3)	coa[c] + 3odd5coa[c] -> dded3coa[c] + accoa[c]	SGRAN_3695	SGRAN_3695		Fatty Acid Metabolism	0	0	1000	0	2	2.3.1.16
KAT3	3-ketoacyl-CoA thiolase	coa[c] + 3oocoa[c] -> accoa[c] + hxcoa[c]	SGRAN_3695	SGRAN_3695		Fatty Acid Metabolism	0	0	1000	0	2	2.3.1.16
KAT4	3-ketoacyl-CoA thiolase	coa[c] + 3odcoa[c] -> accoa[c] + occoa[c]	SGRAN_3695	SGRAN_3695		Fatty Acid Metabolism	0	0	1000	0	2	2.3.1.16
KAT5	3-ketoacyl-CoA thiolase	coa[c] + 3oddcoa[c] -> accoa[c] + dcacoa[c]	SGRAN_3695	SGRAN_3695		Fatty Acid Metabolism	0	0	1000	0	2	2.3.1.16
KAT6	3-ketoacyl-CoA thiolase	coa[c] + 3otdcoa[c] -> accoa[c] + ddcacoa[c]	SGRAN_3695	SGRAN_3695		Fatty Acid Metabolism	0	0	1000	0	2	2.3.1.16
KAT7	3-ketoacyl-CoA thiolase	coa[c] + 3ohdcoa[c] -> accoa[c] + tdcoa[c]	SGRAN_3695	SGRAN_3695		Fatty Acid Metabolism	0	0	1000	0	2	2.3.1.16
KAT8	3-ketoacyl-CoA thiolase	coa[c] + 3oodcoa[c] -> accoa[c] + pmtcoa[c]	SGRAN_3695	SGRAN_3695		Fatty Acid Metabolism	0	0	1000	0	2	2.3.1.16
KAT9	acetyl-CoA C-acyltransferase (3-oxovaleryl-CoA)	coa[c] + 3optcoa[c] -> accoa[c] + ppcoa[c]	SGRAN_3695	SGRAN_3695		Fatty Acid Metabolism	0	0	1000	0	2	2.3.1.16
Kt2pp	potassium transport in via proton symport periplasm	h[p] + k[p] -> h[c] + k[c]	SGRAN_2648	SGRAN_2648		Transport Inner Membrane	0	0	1000	0	3
Kt3pp	potassium transport out via proton antiport (periplasm)	h[p] + k[c] -> h[c] + k[p]	(SGRAN_3639 or (SGRAN_1641 and SGRAN_1642 and SGRAN_1643 and SGRAN_1644 and SGRAN_1645 and SGRAN_1646))	SGRAN_3639 SGRAN_1641 SGRAN_1642 SGRAN_1643 SGRAN_1644 SGRAN_1645 SGRAN_1646		Inorganic Ion Transport and Metabolism	0	0	1000	0	2
Ktex	potassium transport via diffusion extracellular to periplasm	k[e] <=> k[p]				Transport Outer Membrane	1	-1000	1000	0	1
KYN3OX	Kynurenine 3 monooxygenase	h[c] + o2[c] + nadph[c] + Lkynr[c] -> h2o[c] + nadp[c] + hLkynr[c]	SGRAN_0709	SGRAN_0709		Aromatic Compounds Degradation	0	0	1000	0	1
L_LACD2	L lactate dehydrogenase ubiquinone	q8[c] + lac_L[c] -> pyr[c] + q8h2[c]	SGRAN_1147	SGRAN_1147		Pyruvate Metabolism	0	0	1000	0	1
L_LACt2rpp	L lactate reversible transport via proton symport periplasm	h[p] + lac_L[p] <=> h[c] + lac_L[c]				Transport Inner Membrane	1	-1000	1000	0	1			doi:10.1042/BJ20130388. Channel-mediated lactic acid transport: a novel function for aquaglyceroporins in bacteria. Gerd P. BIENERT et al.
L_LACtex	L lactate transport via diffusion extracellular to periplasm	lac_L[e] <=> lac_L[p]				Transport Outer Membrane	1	-1000	1000	0	1
LDH_D3	D_lactate dehydrogenase (cytochrome)	2 ficytc[c] + lac_D[c] <=> pyr[c] + 2 focytc[c]	SGRAN_2715	SGRAN_2715		Pyruvate Metabolism	1	-1000	1000	0	1	1.1.2.4
LEUDHr	leucine dehydrogenase	nad[c] + h2o[c] + leu_L[c] <=> h[c] + nadh[c] + nh4[c] + 4mop[c]	SGRAN_2658 or SGRAN_3000	SGRAN_2658 SGRAN_3000		Valine Leucine and Isoleucine Metabolism	1	-1000	1000	0	4	1.4.1.9
LEUTA	leucine transaminase	akg[c] + leu_L[c] <=> glu_L[c] + 4mop[c]	SGRAN_1033	SGRAN_1033		Valine Leucine and isoleucine degradation	1	-1000	1000	0	4	2.6.1.42
LEUTRS	Leucyl tRNA synthetase	atp[c] + leu_L[c] + trnaleu[c] -> amp[c] + ppi[c] + leutrna[c]	SGRAN_0392	SGRAN_0392	LeuS	tRNA Charging	0	0	1000	0	3	6.1.1.4
LGTHL	lactoylglutathione lyase	mthgxl[c] + gthrd[c] -> lgt_S[c]	SGRAN_1380	SGRAN_1380		Pyruvate Metabolism	0	0	1000	0	1
LIPOCT	Lipoyl(octanoyl) transferase	h[c] + ocACP[c] -> ACP[c] + octapb[c]	SGRAN_2122	SGRAN_2122		Cofactor and Prosthetic Group Biosynthesis	0	0	1000	0	2
LIPOS	Lipoate synthase	nad[c] + h[c] + 2 amet[c] + 4fe4s[c] + octapb[c] -> nadh[c] + 2 dad_5[c] + 2 fe2[c] + lipopb[c] + 2 met_L[c] + 2fe2s[c]	SGRAN_2201	SGRAN_2201		Cofactor and Prosthetic Group Biosynthesis	0	0	1000	0	1
LMALCOAT	(3S)-malyl-CoA thioesterase	h2o[c] + lmalcoa[c] <=> h[c] + coa[c] + mal_L[c]	SGRAN_0950	SGRAN_0950	Mlc2	Alternate Carbon Metabolism	1	-1000	1000	0	1
LO	L lactate oxidase	o2[c] + lac_L[c] -> co2[c] + h2o[c] + ac[c]	SGRAN_1891	SGRAN_1891		Pyruvate Metabolism	0	0	1000	0	1
LPLIPAL1A120pp	Lysophospholipase L1 (2-acylglycerophosphotidate, n-C12:0) (periplasm)	h2o[p] + 1ddecg3p[p] -> h[p] + ddca[p] + glyc3p[p]	SGRAN_1388	SGRAN_1388		Glycerophospholipid Metabolism	0	0	1000	0	2	3.1.1.5
LPLIPAL1A140pp	Lysophospholipase L1 (2-acylglycerophosphotidate, n-C14:0) (periplasm)	h2o[p] + 1tdecg3p[p] -> h[p] + ttdca[p] + glyc3p[p]	SGRAN_1388	SGRAN_1388		Glycerophospholipid Metabolism	0	0	1000	0	2	3.1.1.5
LPLIPAL1A141pp	Lysophospholipase L1 (2-acylglycerophosphotidate, n-C14:1) (periplasm)	h2o[p] + 1tdec7eg3p[p] -> h[p] + ttdcea[p] + glyc3p[p]	SGRAN_1388	SGRAN_1388		Glycerophospholipid Metabolism	0	0	1000	0	2	3.1.1.5
LPLIPAL1A160pp	Lysophospholipase L1 (2-acylglycerophosphotidate, n-C16:0) (periplasm)	h2o[p] + 1hdecg3p[p] -> h[p] + hdca[p] + glyc3p[p]	SGRAN_1388	SGRAN_1388		Glycerophospholipid Metabolism	0	0	1000	0	2	3.1.1.5
LPLIPAL1A161pp	Lysophospholipase L1 (2-acylglycerophosphotidate, n-C16:1) (periplasm)	h2o[p] + 1hdec9eg3p[p] -> h[p] + hdcea[p] + glyc3p[p]	SGRAN_1388	SGRAN_1388		Glycerophospholipid Metabolism	0	0	1000	0	2	3.1.1.5
LPLIPAL1A180pp	Lysophospholipase L1 (2-acylglycerophosphotidate, n-C18:0) (periplasm)	h2o[p] + 1odecg3p[p] -> h[p] + ocdca[p] + glyc3p[p]	SGRAN_1388	SGRAN_1388		Glycerophospholipid Metabolism	0	0	1000	0	2	3.1.1.5
LPLIPAL1A181pp	Lysophospholipase L1 (2-acylglycerophosphotidate, n-C18:1) (periplasm)	h2o[p] + 1odec11eg3p[p] -> h[p] + ocdcea[p] + glyc3p[p]	SGRAN_1388	SGRAN_1388		Glycerophospholipid Metabolism	0	0	1000	0	2	3.1.1.5
LPLIPAL1G160pp	Lysophospholipase L1 2 acylglycerophosphoglycerol n C160 periplasm	h2o[p] + 1agpg160[p] -> h[p] + hdca[p] + g3pg[p]	SGRAN_1388	SGRAN_1388		Glycerophospholipid Metabolism	0	0	1000	0	2	3.1.1.5
LPLIPAL1G161pp	Lysophospholipase L1 2 acylglycerophosphoglycerol n C161 periplasm	h2o[p] + 1agpg161[p] -> h[p] + hdcea[p] + g3pg[p]	SGRAN_1388	SGRAN_1388		Glycerophospholipid Metabolism	0	0	1000	0	2	3.1.1.5
LPLIPAL1G180pp	Lysophospholipase L1 2 acylglycerophosphoglycerol n C180 periplasm	h2o[p] + 1agpg180[p] -> h[p] + ocdca[p] + g3pg[p]	SGRAN_1388	SGRAN_1388		Glycerophospholipid Metabolism	0	0	1000	0	2	3.1.1.5
LPLIPAL1G181pp	Lysophospholipase L1 (2-acylglycerophosphoglycerol, n-C18:1) (periplasm)	h2o[p] + 1agpg181[p] -> h[p] + ocdcea[p] + g3pg[p]	SGRAN_1388	SGRAN_1388		Glycerophospholipid Metabolism	0	0	1000	0	2	3.1.1.5
LPLIPAL2A120	Lysophospholipase L2 (2-acylglycerophosphotidate, n-C12:0)	2ddecg3p[c] + h2o[c] -> 2 h[c] + glyc3p[c] + ddca[c]	SGRAN_3538	SGRAN_3538		Glycerophospholipid Metabolism	0	0	1000	0	1	3.1.1.5
LPLIPAL2A140	Lysophospholipase L2 (2-acylglycerophosphotidate, n-C14:0)	2tdecg3p[c] + h2o[c] -> 2 h[c] + glyc3p[c] + ttdca[c]	SGRAN_3538	SGRAN_3538		Glycerophospholipid Metabolism	0	0	1000	0	1	3.1.1.5
LPLIPAL2A141	Lysophospholipase L2 (2-acylglycerophosphotidate, n-C14:1)	2tdec7eg3p[c] + h2o[c] -> 2 h[c] + glyc3p[c] + ttdcea[c]	SGRAN_3538	SGRAN_3538		Glycerophospholipid Metabolism	0	0	1000	0	1	3.1.1.5
LPLIPAL2A160	Lysophospholipase L2 (2-acylglycerophosphotidate, n-C16:0)	2hdecg3p[c] + h2o[c] -> 2 h[c] + glyc3p[c] + hdca[c]	SGRAN_3538	SGRAN_3538		Glycerophospholipid Metabolism	0	0	1000	0	1	3.1.1.5
LPLIPAL2A161	Lysophospholipase L2 (2-acylglycerophosphotidate, n-C16:1)	2hdec9eg3p[c] + h2o[c] -> 2 h[c] + glyc3p[c] + hdcea[c]	SGRAN_3538	SGRAN_3538		Glycerophospholipid Metabolism	0	0	1000	0	1	3.1.1.5
LPLIPAL2A180	Lysophospholipase L2 (2-acylglycerophosphotidate, n-C18:0)	2odecg3p[c] + h2o[c] -> 2 h[c] + glyc3p[c] + ocdca[c]	SGRAN_3538	SGRAN_3538		Glycerophospholipid Metabolism	0	0	1000	0	1	3.1.1.5
LPLIPAL2A181	Lysophospholipase L2 (2-acylglycerophosphotidate, n-C18:1)	2odec11eg3p[c] + h2o[c] -> 2 h[c] + glyc3p[c] + ocdcea[c]	SGRAN_3538	SGRAN_3538		Glycerophospholipid Metabolism	0	0	1000	0	1	3.1.1.5
LPLIPAL2G160	Lysophospholipase L2 (2-acylglycerophosphoglycerol, n-C16:0)	2agpg160[c] + h2o[c] -> h[c] + hdca[c] + g3pg[c]	SGRAN_3538	SGRAN_3538		Glycerophospholipid Metabolism	0	0	1000	0	1	3.1.1.5
LPLIPAL2G161	Lysophospholipase L2 (2-acylglycerophosphoglycerol, n-C16:1)	2agpg161[c] + h2o[c] -> h[c] + hdcea[c] + g3pg[c]	SGRAN_3538	SGRAN_3538		Glycerophospholipid Metabolism	0	0	1000	0	1	3.1.1.5
LPLIPAL2G180	Lysophospholipase L2 (2-acylglycerophosphoglycerol, n-C18:0)	2agpg180[c] + h2o[c] -> h[c] + ocdca[c] + g3pg[c]	SGRAN_3538	SGRAN_3538		Glycerophospholipid Metabolism	0	0	1000	0	1	3.1.1.5
LPLIPAL2G181	Lysophospholipase L2 (2-acylglycerophosphoglycerol, n-C18:1)	2agpg181[c] + h2o[c] -> h[c] + ocdcea[c] + g3pg[c]	SGRAN_3538	SGRAN_3538		Glycerophospholipid Metabolism	0	0	1000	0	1	3.1.1.5
LYSMO	lysine oxygenase	o2[c] + lys_L[c] -> h[c] + co2[c] + h2o[c] + 5apentam[c]				Lysine Metabolism	0	0	1000	0	1
LYSTRS	Lysyl-tRNA synthetase	atp[c] + lys_L[c] + trnalys[c] -> amp[c] + ppi[c] + lystrna[c]	SGRAN_3042	SGRAN_3042	LysS	tRNA Charging	0	0	1000	0	3	6.1.1.6
MACACI	maleylacetoacetate isomerase	4mlacac[c] -> 4fumacac[c]	SGRAN_2099	SGRAN_2099		Aromatic Compounds Degradation Homogentisate pathway	0	0	1000	0	2	5.2.1.2
MACPD	Malonyl-ACP decarboxylase	h[c] + malACP[c] -> co2[c] + acACP[c]	SGRAN_1710	SGRAN_1710		Fatty Acid Biosynthesis	0	0	1000	0	1
MALCOAMT	Malonyl CoA methyltransferase	malcoa[c] + amet[c] -> ahcys[c] + malcoame[c]	SGRAN_1019	SGRAN_1019		Cofactor and Prosthetic Group Biosynthesis Biotin Biosynthesis	0	0	1000	0	1
MALEI	Maleate cis trans isomerase	male[c] <=> fum[c]	SGRAN_2937	SGRAN_2937		Aromatic Compounds Degradation Nicotinic acid pathway	1	-1000	1000	0	1
MALS	malate synthase	h2o[c] + accoa[c] + glx[c] -> h[c] + coa[c] + mal_L[c]	SGRAN_2743	SGRAN_2743		TCA Cycle	0	0	1000	0	4
MAN1PT2	mannose 1 phosphate guanylyltransferase GDP	h[c] + gdp[c] + man1p[c] -> pi[c] + gdpmann[c]	SGRAN_2385	SGRAN_2385		Alginate biosynthesis	0	0	1000	0	3	2.7.7.22
MAN6PI	mannose 6 phosphate isomerase	man6p[c] <=> f6p[c]	SGRAN_2384	SGRAN_2384		Alginate biosynthesis	1	-1000	1000	0	2	5.3.1.8
MANabcpp	mannose transport via ABC transporter	h2o[c] + atp[c] + man[p] -> h[c] + adp[c] + pi[c] + man[c]				Transport ABC system	0	0	1000	0	1
MANE	Mannose epimerase	man[c] <=> glc_D[c]				Alternate Carbon	1	-1000	1000	0	1
MANtex	D mannose transport via diffusion extracellular to periplasm	man[e] <=> man[p]				Transport Outer Membrane	1	-1000	1000	0	1
MBCOAi	3 Methylbutanoyl CoA acceptor 2 3 oxidoreductase	fad[c] + ivcoa[c] -> fadh2[c] + 3mb2coa[c]	SGRAN_1041 or SGRAN_2312	SGRAN_1041 SGRAN_2312		Valine Leucine and isoleucine degradation	0	0	1000	0	3	1.3.99.10
MCCC	methylcrotonoyl CoA carboxylase	atp[c] + hco3[c] + 3mb2coa[c] -> h[c] + adp[c] + pi[c] + 3mgcoa[c]	(SGRAN_2316 and SGRAN_2008)	SGRAN_2316 SGRAN_2008		Valine Leucine and isoleucine degradation	0	0	1000	0	3	6.4.1.4
MCOATA	Malonyl CoA ACP transacylase	ACP[c] + malcoa[c] <=> coa[c] + malACP[c]	(SGRAN_1709 and SGRAN_1459)	SGRAN_1709 SGRAN_1459		Fatty Acid Biosynthesis	1	-1000	1000	0	3
MCTP1App	murein crosslinking transpeptidase 1A:(A2pm->D-ala) (periplasm)	murein5p5p[p] -> ala_D[p] + murein5px4p[p]	SGRAN_0381 or SGRAN_1532	SGRAN_0381 SGRAN_1532		Cell Envelope Biosynthesis, Peptidoglycan Biosynthesis	0	0	1000	0	1
MCTP1Bpp	murein crosslinking transpeptidase 1B:(A2pm->A2pm) (periplasm)	murein5p5p[p] -> alaala[p] + murein5px3p[p]	SGRAN_0381 or SGRAN_1532	SGRAN_0381 SGRAN_1532		Cell Envelope Biosynthesis, Peptidoglycan Biosynthesis	0	0	1000	0	1
MCTP2App	murein crosslinking transpeptidase 1A:(A2pm->D-ala) (periplasm)	murein5p5p5p[p] -> 2 ala_D[p] + murein5px4px4p[p]	SGRAN_0381 or SGRAN_1532	SGRAN_0381 SGRAN_1532		Cell Envelope Biosynthesis, Peptidoglycan Biosynthesis	0	0	1000	0	1
MDDCP1pp	murein D D carboxypeptidase murein5px4p periplasm	h2o[p] + murein5px4p[p] -> ala_D[p] + murein4px4p[p]	SGRAN_2219	SGRAN_2219		Cell Envelope Biosynthesis Peptidoglycan Biosynthesis	0	0	1000	0	3
MDDCP2pp	murein D D carboxypeptidase murein5px4px4p periplasm	h2o[p] + murein5px4px4p[p] -> ala_D[p] + murein4px4px4p[p]	SGRAN_2219	SGRAN_2219		Cell Envelope Biosynthesis Peptidoglycan Biosynthesis	0	0	1000	0	3
MDDCP3pp	murein D D carboxypeptidase murein5p5p periplasm	h2o[p] + murein5p5p[p] -> ala_D[p] + murein5p4p[p]	SGRAN_2219	SGRAN_2219		Cell Envelope Biosynthesis Peptidoglycan Biosynthesis	0	0	1000	0	3
MDDCP4pp	murein D D carboxypeptidase murein5p4p periplasm	h2o[p] + murein5p4p[p] -> ala_D[p] + murein4p4p[p]	SGRAN_2219	SGRAN_2219		Cell Envelope Biosynthesis Peptidoglycan Biosynthesis	0	0	1000	0	3
MDDCP5pp	murein D D carboxypeptidase murein5p3p periplasm	h2o[p] + murein5p3p[p] -> ala_D[p] + murein4p3p[p]	SGRAN_2219	SGRAN_2219		Cell Envelope Biosynthesis Peptidoglycan Biosynthesis	0	0	1000	0	3
MDDEP1pp	murein D,D-endopeptidase (murein4px4p) (periplasm)	h2o[p] + murein4px4p[p] -> murein4p4p[p]	SGRAN_0991	SGRAN_0991		Cell Envelope Biosynthesis Peptidoglycan Biosynthesis	0	0	1000	0	1
MDDEP2pp	murein D,D-endopeptidase (murein3px4p) (periplasm)	h2o[p] + murein3px4p[p] -> murein4p3p[p]	SGRAN_0991	SGRAN_0991		Cell Envelope Biosynthesis Peptidoglycan Biosynthesis	0	0	1000	0	1
MDDEP3pp	murein D,D-endopeptidase (murein5px4p) (periplasm)	h2o[p] + murein5px4p[p] -> murein5p4p[p]	SGRAN_0991	SGRAN_0991		Cell Envelope Biosynthesis Peptidoglycan Biosynthesis	0	0	1000	0	1
MDDEP4pp	murein D,D-endopeptidase (murein4px4px4p) (periplasm)	h2o[p] + murein4px4px4p[p] -> murein4px4p4p[p]	SGRAN_0991	SGRAN_0991		Cell Envelope Biosynthesis Peptidoglycan Biosynthesis	0	0	1000	0	1
MDH	malate dehydrogenase	nad[c] + mal_L[c] <=> h[c] + nadh[c] + oaa[c]	SGRAN_0932	SGRAN_0932		TCA Cycle	1	-1000	1000	0	4	1.1.1.37
MDNTHAep	N 2 methyl 3 5 dinitrophenyl 4 methyl 3 5 dinitroaniline extrusion pump	h[p] + 2m35mdntha[c] -> h[c] + 2m35mdntha[e]	(SGRAN_3131 and SGRAN_3132 and SGRAN_3133) or (SGRAN_0029 and SGRAN_0030 and SGRAN_0031)	SGRAN_3131 SGRAN_3132 SGRAN_3133 SGRAN_0029 SGRAN_0030 SGRAN_0031		Xenobiotic tolerance	0	0	1000	0	1
ME2	malic enzyme NADP	nadp[c] + mal_L[c] -> co2[c] + pyr[c] + nadph[c]	SGRAN_0328	SGRAN_0328		TCA Cycle	0	0	1000	0	4	1.1.1.40
MECDPDH5	2C methyl D erythritol 2 4 cyclodiphosphate dehydratase	h[c] + 2 flxr[c] + 2mecdp[c] -> h2o[c] + h2mb4p[c] + 2 flxso[c]	(SGRAN_3575 and SGRAN_1144)	SGRAN_3575 SGRAN_1144	IspG+FdxA	Cofactor and Prosthetic Group Biosynthesis Terpenoid backbone biosynthesis	0	0	1000	0	3
MECDPS	2 C methyl D erythritol 2 4 cyclodiphosphate synthase	2p4c2me[c] -> cmp[c] + 2mecdp[c]	SGRAN_2204	SGRAN_2204	IspF	Cofactor and Prosthetic Group Biosynthesis Terpenoid backbone biosynthesis	0	0	1000	0	3
MEOHtex	Methanol transport via diffusion extracellular to periplasm	meoh[e] <=> meoh[p]				Transport Outer Membrane	1	-1000	1000	0	1
MEOHtrpp	Methanol reversible transport via diffusion periplasm	meoh[p] <=> meoh[c]				Transport Inner Membrane	1	-1000	1000	0	1
MEPCT	2-C-methyl-D-erythritol 4-phosphate cytidylyltransferase	h[c] + ctp[c] + 2me4p[c] -> ppi[c] + 4c2me[c]	SGRAN_2204	SGRAN_2204	IspD	Cofactor and Prosthetic Group Biosynthesis, Terpenoid backbone biosynthesis	0	0	1000	0	2
METAT	methionine adenosyltransferase	h2o[c] + atp[c] + met_L[c] -> pi[c] + ppi[c] + amet[c]	SGRAN_3510	SGRAN_3510		Methionine Metabolism	0	0	1000	0	3	2.5.1.6
METGL	methionine g-lyase	h2o[c] + met_L[c] -> nh4[c] + 2obut[c] + ch4s[c]	SGRAN_1273	SGRAN_1273		Methionine Metabolism	0	0	1000	0	2	4.4.1.11
METOX1s	methionine oxidation spontaneous	h2o2[c] + met_L[c] -> h2o[c] + metsox_S_L[c]	SGRAN_s0001	SGRAN_s0001		Unassigned	0	0	1000	0	1
METOX2s	methionine oxidation 2 spontaneous	h2o2[c] + met_L[c] -> h2o[c] + metsox_R_L[c]	SGRAN_s0001	SGRAN_s0001		Unassigned	0	0	1000	0	1
METS	methionine synthase	hcys_L[c] + 5mthf[c] -> h[c] + thf[c] + met_L[c]	SGRAN_1023 or SGRAN_0431	SGRAN_1023 SGRAN_0431		Methionine Metabolism	0	0	1000	0	3	2.1.1.13
METSOXR1	L methionine S oxide reductase	trdrd[c] + metsox_S_L[c] -> h2o[c] + trdox[c] + met_L[c]	((SGRAN_0910 and SGRAN_3461) or (SGRAN_0910 and SGRAN_0625))	SGRAN_0910 SGRAN_3461 SGRAN_0625		Unassigned	0	0	1000	0	2	1.8.4.5
METSOXR2	L methionine R sulfoxide reductase	trdrd[c] + metsox_R_L[c] -> h2o[c] + trdox[c] + met_L[c]	((SGRAN_0910 and SGRAN_3461) or (SGRAN_0910 and SGRAN_0625))	SGRAN_0910 SGRAN_3461 SGRAN_0625		Unassigned	0	0	1000	0	2
METTRS	Methionyl tRNA synthetase	atp[c] + met_L[c] + trnamet[c] -> amp[c] + ppi[c] + mettrna[c]	SGRAN_2216	SGRAN_2216		tRNA Charging	0	0	1000	0	3	6.1.1.10
MG2tex	magnesium Mg2 transport via diffusion extracellular to periplasm	mg2[e] <=> mg2[p]				Transport Outer Membrane	1	-1000	1000	0	1
MG2tpp	magnesium 2 transport in via diffusion	mg2[p] -> mg2[c]	SGRAN_0851	SGRAN_0851		Transport Inner Membrane	0	0	1000	0	3
MG2uabcpp	Magnesium Mg2 ABC transporter ubtake periplasm	h2o[c] + atp[c] + mg2[p] -> h[c] + adp[c] + pi[c] + mg2[c]	SGRAN_0589	SGRAN_0589		Transport ABC system	0	0	1000	0	1
MGCH	methylglutaconyl CoA hydratase	h2o[c] + 3mgcoa[c] -> hmgcoa[c]				Valine leucine and isoleucine degradation	0	0	1000	0	1
MLDCP1App	murein L,D-carboxypeptidase (murein5px4p) (periplasm)	h2o[p] + murein5px4p[p] -> alaala[p] + murein3px4p[p]				Cell Envelope Biosynthesis, Peptidoglycan Biosynthesis	0	0	1000	0	1	3.4.17.13
MLDCP1Bpp	murein L,D-carboxypeptidase (murein4p4p) (periplasm)	h2o[p] + murein4p4p[p] -> ala_D[p] + murein4p3p[p]				Cell Envelope Biosynthesis, Peptidoglycan Biosynthesis	0	0	1000	0	1	3.4.17.13
MLDCP2App	murein L,D-carboxypeptidase (murein5p5p) (periplasm)	h2o[p] + murein5p5p[p] -> alaala[p] + murein5p3p[p]				Cell Envelope Biosynthesis, Peptidoglycan Biosynthesis	0	0	1000	0	1	3.4.17.13
MLDCP2Bpp	murein L,D-carboxypeptidase (murein4p3p) (periplasm)	h2o[p] + murein4p3p[p] -> ala_D[p] + murein3p3p[p]				Cell Envelope Biosynthesis, Peptidoglycan Biosynthesis	0	0	1000	0	1	3.4.17.13
MLDCP3App	murein L,D-carboxypeptidase (murein5px3p) (periplasm)	h2o[p] + murein5px3p[p] -> alaala[p] + murein3px3p[p]				Cell Envelope Biosynthesis, Peptidoglycan Biosynthesis	0	0	1000	0	1	3.4.17.13
MLDEP1pp	murein L,D-endopeptidase (murein3px3p) (periplasm)	h2o[p] + murein3px3p[p] -> murein3p3p[p]				Cell Envelope Biosynthesis, Peptidoglycan Biosynthesis	0	0	1000	0	1
MLDEP2pp	murein L,D-endopeptidase (murein5px3p) (periplasm)	h2o[p] + murein5px3p[p] -> murein5p3p[p]				Cell Envelope Biosynthesis, Peptidoglycan Biosynthesis	0	0	1000	0	1
MLTGY1pp	murein lytic transglycosylase murein4p4p periplasm	murein4p4p[p] -> 2 anhgm4p[p]	SGRAN_2947	SGRAN_2947		Cell Envelope Biosynthesis Peptidoglycan Biosynthesis	0	0	1000	0	1
MLTGY2pp	murein lytic transglycosylase murein4p3p periplasm	murein4p3p[p] -> anhgm3p[p] + anhgm4p[p]	SGRAN_2947	SGRAN_2947		Cell Envelope Biosynthesis Peptidoglycan Biosynthesis	0	0	1000	0	1
MLTGY3pp	murein lytic transglycosylase murein3p3p periplasm	murein3p3p[p] -> 2 anhgm3p[p]	SGRAN_2947	SGRAN_2947		Cell Envelope Biosynthesis Peptidoglycan Biosynthesis	0	0	1000	0	1
MLTGY4pp	murein lytic transglycosylase murein4px4p4p periplasm	murein4px4p4p[p] -> anhgm4p[p] + murein4px4p[p]	SGRAN_2947	SGRAN_2947		Cell Envelope Biosynthesis Peptidoglycan Biosynthesis	0	0	1000	0	1
MMCD	Methylmalonyl-CoA decarboxylase	h[c] + mmcoa_S[c] -> co2[c] + ppcoa[c]	SGRAN_2003	SGRAN_2003		Alternate Carbon Metabolism	0	0	1000	0	1	4.1.1.41
MME	methylmalonyl-CoA epimerase	mmcoa_R[c] <=> mmcoa_S[c]	SGRAN_2004	SGRAN_2004		Alternate Carbon Metabolism	1	-1000	1000	0	1	5.1.99.1
MMM2	Methylmalonyl-CoA mutase	succoa[c] -> mmcoa_R[c]	SGRAN_2005	SGRAN_2005		Alternate Carbon Metabolism	0	0	1000	0	2	5.4.99.2
MMSAD3	methylmalonate semialdehyde dehydrogenase malonic semialdehyde	nad[c] + coa[c] + msa[c] -> nadh[c] + co2[c] + accoa[c]	SGRAN_4080	SGRAN_4080		Alternate Carbon and Nitrogen source Dipeptide Metabolism	0	0	1000	0	3	1.2.1.27
MMTSAO	(S)-Methylmalonate semialdehyde:NAD+ oxidoreductase (CoA-propanoylating)	nad[c] + mmtsa[c] + coa[c] -> nadh[c] + co2[c] + ppcoa[c]	SGRAN_4080	SGRAN_4080		Valine Leucine and isoleucine degradation	0	0	1000	0	1	1.2.1.27
MN2t3pp	manganese Mn2 transport out via proton antiport periplasm	h[p] + mn2[c] -> h[c] + mn2[p]				Heavy Metal Tolerance	0	0	1000	0	1
MNabcpp	manganese transport via ABC system periplasm	h2o[c] + atp[c] + mn2[p] -> h[c] + adp[c] + pi[c] + mn2[c]				Transport ABC system	0	0	1000	0	1
MNtex	Manganese Mn2 transport via diffusion extracellular to periplasm	mn2[e] <=> mn2[p]				Transport Outer Membrane	1	-1000	1000	0	1
MOADSUx	MoaD sulfuration (nadh, assumed)	nadh[c] + iscssh[c] + moadamp[c] -> nad[c] + amp[c] + iscs[c] + moadcosh[c]	(SGRAN_3852 and SGRAN_2434)	SGRAN_2434 SGRAN_3852	MoaD+IscS	Cofactor and Prosthetic Group Biosynthesis, Molybdopterin Biosynthesis	0	0	1000	0	1
MOBDabcpp	molybdate transport via ABC system (periplasm)	h2o[c] + atp[c] + mobd[p] -> h[c] + adp[c] + pi[c] + mobd[c]	(SGRAN_3378 and SGRAN_3377 and SGRAN_3376)	SGRAN_3378 SGRAN_3377 SGRAN_3376		Inorganic Ion Transport and Metabolism	0	0	1000	0	2
MOBDtex	molybdate transport via diffusion extracellular to periplasm	mobd[e] <=> mobd[p]				Transport Outer Membrane	1	-1000	1000	0	1
MOCOS	molybdenum cofactor synthase	2 h[c] + mptamp[c] + mobd[c] -> h2o[c] + amp[c] + cu2[c] + moco[c]	SGRAN_3856	SGRAN_3856		Cofactor and Prosthetic Group Biosynthesis, Molybdopterin Biosynthesis	0	0	1000	0	3
MOGDS	molybdopterin guanine dinucleotide synthase	h[c] + gtp[c] + moco[c] -> ppi[c] + mocogdp[c]	SGRAN_3857	SGRAN_3857		Cofactor and Prosthetic Group Biosynthesis, Molybdopterin Biosynthesis	0	0	1000	0	2
MOHMT	3 methyl 2 oxobutanoate hydroxymethyltransferase	h2o[c] + mlthf[c] + 3mob[c] -> thf[c] + 2dhp[c]	SGRAN_0960	SGRAN_0960		Cofactor and Prosthetic Group Biosynthesis Pantothenate and CoA Biosynthesis	0	0	1000	0	3	2.1.2.11
MPTAT	molybdopterin adenylyltransferase	h[c] + atp[c] + mpt[c] -> ppi[c] + mptamp[c]	SGRAN_3854	SGRAN_3854		Cofactor and Prosthetic Group Biosynthesis Molybdopterin Biosynthesis	0	0	1000	0	3
MPTG	murein polymerizing transglycosylase	2 uaagmda[c] -> 2 h[c] + murein5p5p[p] + 2 udcpdp[c]	SGRAN_3931 or SGRAN_0381 or SGRAN_1532	SGRAN_0381 SGRAN_1532 SGRAN_3931		Cell Envelope Biosynthesis, Peptidoglycan Biosynthesis	0	0	1000	0	1
MPTG2	murein polymerizing transglycosylase 2 (three linked units)	murein5p5p[p] + uaagmda[c] -> h[c] + murein5p5p5p[p] + udcpdp[c]	SGRAN_3931 or SGRAN_0381 or SGRAN_1532	SGRAN_0381 SGRAN_1532 SGRAN_3931		Cell Envelope Biosynthesis, Peptidoglycan Biosynthesis	0	0	1000	0	1
MPTS	molybdopterin synthase	cu2[c] + cpmp[c] + 2 moadcosh[c] -> 5 h[c] + mpt[c] + 2 moadcoo[c]	(SGRAN_3853 and SGRAN_3852)	SGRAN_3852 SGRAN_3853	MoaE+MoaD	Cofactor and Prosthetic Group Biosynthesis, Molybdopterin Biosynthesis	0	0	1000	0	1
MPTSS	molybdopterin synthase sulfurylase	h[c] + atp[c] + moadcoo[c] -> ppi[c] + moadamp[c]	SGRAN_0720	SGRAN_0720		Cofactor and Prosthetic Group Biosynthesis Molybdopterin Biosynthesis	0	0	1000	0	3
MTHFC	methenyltetrahydrofolate cyclohydrolase	h2o[c] + methf[c] <=> h[c] + 10fthf[c]	SGRAN_3952	SGRAN_3952		Cofactor and Prosthetic Group Biosynthesis One Carbon pool by folate	1	-1000	1000	0	3	3.5.4.9
MTHFD	methylenetetrahydrofolate dehydrogenase NADP	nadp[c] + mlthf[c] <=> nadph[c] + methf[c]	SGRAN_3952	SGRAN_3952		Cofactor and Prosthetic Group Biosynthesis One Carbon pool by folate	1	-1000	1000	0	3	1.5.1.5
MTHFR2	5 10 methylenetetrahydrofolate reductase NADH	2 h[c] + nadh[c] + mlthf[c] -> nad[c] + 5mthf[c]	SGRAN_1020	SGRAN_1020		Cofactor and Prosthetic Group Biosynthesis One Carbon pool by folate	0	0	1000	0	3	1.5.1.20
NACODA	N-acetylornithine deacetylase	h2o[c] + acg5sa[c] -> ac[c] + glu5sa[c]	SGRAN_3460	SGRAN_3460		Arginine and Proline Metabolism	0	0	1000	0	1	2.3.1.35
NADDP	NAD diphosphatase	nad[c] + h2o[c] -> 2 h[c] + amp[c] + nmn[c]	SGRAN_3381	SGRAN_3381		Cofactor and Prosthetic Group Biosynthesis	0	0	1000	0	4	3.6.1.22
NADH16pp	NADH dehydrogenase (ubiquinone-8 & 3 protons) (periplasm)	4 h[c] + nadh[c] + q8[c] -> nad[c] + 3 h[p] + q8h2[c]	(SGRAN_2168 and SGRAN_2169 and SGRAN_2170 and SGRAN_2171 and SGRAN_2172 and SGRAN_2173 and SGRAN_2174 and SGRAN_2175 and SGRAN_2176 and SGRAN_2177 and SGRAN_2178 and SGRAN_2179 and SGRAN_2180 and SGRAN_2181)	SGRAN_2168 SGRAN_2169 SGRAN_2170 SGRAN_2171 SGRAN_2172 SGRAN_2173 SGRAN_2174 SGRAN_2175 SGRAN_2176 SGRAN_2177 SGRAN_2178 SGRAN_2179 SGRAN_2180 SGRAN_2181	Nuo	Oxidative Phosphorylation	0	0	1000	0	2
NADHPO	NADH peroxidase	h[c] + nadh[c] + h2o2[c] -> nad[c] + 2 h2o[c]	(SGRAN_3548 and SGRAN_3547)	SGRAN_3548 SGRAN_3547		Unassigned	0	0	1000	0	2
NADK	NAD kinase	nad[c] + atp[c] -> h[c] + adp[c] + nadp[c]	SGRAN_3170	SGRAN_3170		Cofactor and Prosthetic Group Biosynthesis, Nicotinamide Biosynthesis	0	0	1000	0	3	2.7.1.23
NADN	NAD nucleosidase	nad[c] + h2o[c] -> h[c] + adprib[c] + ncam[c]				Purine Metabolism	0	0	1000	0	1	3.2.2.5
NADPHQR2	NADPH Quinone Reductase Ubiquinone 8	h[c] + nadph[c] + q8[c] -> nadp[c] + q8h2[c]	SGRAN_1129	SGRAN_1129	Qor	Unassigned	0	0	1000	0	2	1.6.99.6
NADS1	NAD synthase (nh3)	nh4[c] + atp[c] + dnad[c] -> nad[c] + h[c] + amp[c] + ppi[c]	SGRAN_0339	SGRAN_0339		Cofactor and Prosthetic Group Biosynthesis, Nicotinamide Biosynthesis	0	0	1000	0	2	6.3.1.5
NADTRHD	NAD transhydrogenase	nad[c] + nadph[c] -> nadh[c] + nadp[c]	(SGRAN_2093 and SGRAN_2092 and SGRAN_2091)	SGRAN_2093 SGRAN_2092 SGRAN_2091		Oxidative Phosphorylation	0	0	1000	0	2			Energy-transducing nicotinamide nucleotide transhydrogenase: Nucleotide sequences of the genes and predicted amino acid sequences of the subunits of the enzyme fromRhodospirillum rubrum. Mutsuo Yamaguchi (1994)
NAMNPP	nicotinic acid mononucleotide pyrophosphorylase	h2o[c] + atp[c] + prpp[c] + nac[c] -> adp[c] + pi[c] + ppi[c] + nicrnt[c]				Cofactor and Prosthetic Group Biosynthesis Nicotinamide Biosynthesis	0	0	1000	0	1
NAt3_2pp	sodium proton antiporter HNA is 2 periplasm	2 h[p] + na1[c] -> 2 h[c] + na1[p]	SGRAN_3414	SGRAN_3414		Transport Inner Membrane	0	0	1000	0	3
NAt3pp	sodium transport out via proton antiport cytoplasm to periplasm	h[p] + na1[c] -> h[c] + na1[p]	(SGRAN_1641 and SGRAN_1642 and SGRAN_1643 and SGRAN_1644 and SGRAN_1645 and SGRAN_1646)	SGRAN_1641 SGRAN_1642 SGRAN_1643 SGRAN_1644 SGRAN_1645 SGRAN_1646		Transport Inner Membrane	0	0	1000	0	1
Natex	sodium transport via diffusion extracellular to periplasm	na1[e] <=> na1[p]				Transport Outer Membrane	1	-1000	1000	0	1
NDPK1	nucleoside diphosphate kinase ATPGDP	atp[c] + gdp[c] <=> adp[c] + gtp[c]	SGRAN_2978 or SGRAN_0319	SGRAN_0319 SGRAN_2978		Purine Metabolism	1	-1000	1000	0	4	2.7.4.6
NDPK2	nucleoside diphosphate kinase ATPUDP	atp[c] + udp[c] <=> adp[c] + utp[c]	SGRAN_2978 or SGRAN_0319	SGRAN_0319 SGRAN_2978		Pyrimidine Metabolism	1	-1000	1000	0	4	2.7.4.6
NDPK3	nucleoside diphosphate kinase ATPCDP	atp[c] + cdp[c] <=> adp[c] + ctp[c]	SGRAN_2978 or SGRAN_0319	SGRAN_0319 SGRAN_2978		Pyrimidine Metabolism	1	-1000	1000	0	4	2.7.4.6
NDPK4	nucleoside diphosphate kinase ATPdTDP	atp[c] + dtdp[c] <=> adp[c] + dttp[c]	SGRAN_2978 or SGRAN_0319	SGRAN_0319 SGRAN_2978		Pyrimidine Metabolism	1	-1000	1000	0	4	2.7.4.6
NDPK5	nucleoside diphosphate kinase ATPdGDP	atp[c] + dgdp[c] <=> adp[c] + dgtp[c]	SGRAN_2978 or SGRAN_0319	SGRAN_0319 SGRAN_2978		Purine Metabolism	1	-1000	1000	0	4	2.7.4.6
NDPK6	nucleoside diphosphate kinase ATPdUDP	atp[c] + dudp[c] <=> adp[c] + dutp[c]	SGRAN_2978 or SGRAN_0319	SGRAN_0319 SGRAN_2978		Pyrimidine Metabolism	1	-1000	1000	0	4	2.7.4.6
NDPK7	nucleoside diphosphate kinase ATPdCDP	atp[c] + dcdp[c] <=> adp[c] + dctp[c]	SGRAN_2978 or SGRAN_0319	SGRAN_0319 SGRAN_2978		Pyrimidine Metabolism	1	-1000	1000	0	4	2.7.4.6
NDPK8	nucleoside diphosphate kinase ATPdADP	atp[c] + dadp[c] <=> adp[c] + datp[c]	SGRAN_2978 or SGRAN_0319	SGRAN_0319 SGRAN_2978		Purine Metabolism	1	-1000	1000	0	4	2.7.4.6
NFORGLUAH2	N Formyl L glutamate amidohydrolase	h2o[c] + Nforglut[c] -> glu_L[c] + for[c]	SGRAN_3305	SGRAN_3305		Histidine Metabolism	0	0	1000	0	1	3.5.1.68
NH4tex	ammonia transport via diffusion extracellular to periplasm	nh4[e] <=> nh4[p]				Transport Outer Membrane	1	-1000	1000	0	1
NH4tpp	ammonia reversible transport periplasm	nh4[p] <=> nh4[c]	SGRAN_4042	SGRAN_4042		Transport Inner Membrane	1	-1000	1000	0	3
NI2t4pp	nickel transport out via antiport periplasm	h[p] + ni2[c] + k[p] -> h[c] + k[c] + ni2[p]	SGRAN_4196 or SGRAN_0042	SGRAN_4196 SGRAN_0042		Heavy Metal Tolerance	0	0	1000	0	2
NI2tex	nickel transport via diffusion extracellular to periplasm	ni2[e] <=> ni2[p]				Transport Outer Membrane	1	-1000	1000	0
NI2tpp	nickel 2 transport in via permease no H	ni2[p] -> ni2[c]	SGRAN_0851	SGRAN_0851		Transport Inner Membrane	0	0	1000	0	3
NMNAT	nicotinamide-nucleotide adenylyltransferase	h[c] + atp[c] + nmn[c] -> nad[c] + ppi[c]	SGRAN_0787	SGRAN_0787		Cofactor and Prosthetic Group Biosynthesis, Nicotinamide Biosynthesis	0	0	1000	0	2	2.7.7.1
NMNDA	nicotinamide_nucleotide amidase	h2o[c] + nmn[c] -> nh4[c] + nicrnt[c]	SGRAN_s0001	SGRAN_s0001		Cofactor and Prosthetic Group Biosynthesis, Nicotinamide Biosynthesis	0	0	1000	0	2	3.5.1.42
NMNN	NMN nucleosidase	h2o[c] + nmn[c] -> h[c] + r5p[c] + ncam[c]				Purine Metabolism	0	0	1000	0	1
NNATr	nicotinate-nucleotide adenylyltransferase	h[c] + atp[c] + nicrnt[c] <=> ppi[c] + dnad[c]	SGRAN_0787	SGRAN_0787		Cofactor and Prosthetic Group Biosynthesis, Nicotinamide Biosynthesis	1	-1000	1000	0	2	2.7.7.18
NNDMBRT	Nicotinate nucleotide dimethylbenzimidazole phosphoribosyltransferase	dmbzid[c] + nicrnt[c] -> h[c] + nac[c] + 5prdmbz[c]	SGRAN_3618	SGRAN_3618	CobT	Cofactor and Prosthetic Group Biosynthesis Porphyrin and Chlorophyll Metabolism	0	0	1000	0	3
NNDPR	nicotinate nucleotide diphosphorylase carboxylating	2 h[c] + prpp[c] + quln[c] -> co2[c] + ppi[c] + nicrnt[c]	SGRAN_1925	SGRAN_1925		Cofactor and Prosthetic Group Biosynthesis Nicotinamide Biosynthesis	0	0	1000	0	3	2.4.2.19
NO2t2rpp	nitrite transport in via proton symport, reversible (periplasm)	h[p] + no2[p] <=> h[c] + no2[c]	SGRAN_3845	SGRAN_3845		Inorganic Ion Transport and Metabolism	1	-1000	1000	0	3
NO2tex	nitrite transport via diffusion extracellular to periplasm	no2[e] <=> no2[p]				Transport Outer Membrane	1	-1000	1000	0	1
NO3R1pp	Nitrate reductase (Ubiquinol-8) (periplasm)	2 h[c] + q8h2[c] + no3[c] -> 2 h[p] + h2o[c] + q8[c] + no2[c]	SGRAN_3846 and SGRAN_3847 and SGRAN_3848 and SGRAN_3849	SGRAN_3846 SGRAN_3847 SGRAN_3848 SGRAN_3849		Oxidative Phosphorylation	0	0	1000	0	4	1.7.99.4
NO3t7pp	nitrate transport in via nitrite antiport (periplasm)	no2[c] + no3[p] -> no2[p] + no3[c]	SGRAN_3845	SGRAN_3845		Inorganic Ion Transport and Metabolism	0	0	1000	0	3
NO3tex	nitrate transport via diffusion extracellular to periplasm	no3[e] <=> no3[p]				Transport Outer Membrane	1	-1000	1000	0	1
NTD1	5'-nucleotidase (dUMP)	h2o[c] + dump[c] -> pi[c] + duri[c]	SGRAN_1668	SGRAN_1668		Pyrimidine Metabolism	0	0	1000	0	2	3.1.3.5
NTD10	5'-nucleotidase (XMP)	h2o[c] + xmp[c] -> pi[c] + xtsn[c]	SGRAN_1668	SGRAN_1668		Purine Metabolism	0	0	1000	0	2	3.1.3.5
NTD11	5'-nucleotidase (IMP)	h2o[c] + imp[c] -> pi[c] + ins[c]	SGRAN_1668	SGRAN_1668		Purine Metabolism	0	0	1000	0	2	3.1.3.5
NTD12	5'-nucleotidase (dIMP)	h2o[c] + dimp[c] -> pi[c] + din[c]	SGRAN_1668	SGRAN_1668		Pyrimidine Metabolism	0	0	1000	0	2	3.1.3.5
NTD2	5'-nucleotidase (UMP)	h2o[c] + ump[c] -> pi[c] + uri[c]	SGRAN_1668	SGRAN_1668		Pyrimidine Metabolism	0	0	1000	0	2	3.1.3.5
NTD3	5'-nucleotidase (dCMP)	h2o[c] + dcmp[c] -> pi[c] + dcyt[c]	SGRAN_1668	SGRAN_1668		Pyrimidine Metabolism	0	0	1000	0	2	3.1.3.5
NTD4	5'-nucleotidase (CMP)	h2o[c] + cmp[c] -> pi[c] + cytd[c]	SGRAN_1668	SGRAN_1668		Pyrimidine Metabolism	0	0	1000	0	2	3.1.3.5
NTD5	5'-nucleotidase (dTMP)	h2o[c] + dtmp[c] -> pi[c] + thymd[c]	SGRAN_1668	SGRAN_1668		Pyrimidine Metabolism	0	0	1000	0	2	3.1.3.5
NTD6	5'-nucleotidase (dAMP)	h2o[c] + damp[c] -> pi[c] + dad_2[c]	SGRAN_1668	SGRAN_1668		Purine Metabolism	0	0	1000	0	2	3.1.3.5
NTD7	5'-nucleotidase (AMP)	h2o[c] + amp[c] -> pi[c] + adn[c]	SGRAN_1668	SGRAN_1668		Purine Metabolism	0	0	1000	0	2	3.1.3.5
NTD8	5'-nucleotidase (dGMP)	h2o[c] + dgmp[c] -> pi[c] + dgsn[c]	SGRAN_1668	SGRAN_1668		Purine Metabolism	0	0	1000	0	2	3.1.3.5
NTD9	5'-nucleotidase (GMP)	h2o[c] + gmp[c] -> pi[c] + gsn[c]	SGRAN_1668	SGRAN_1668		Purine Metabolism	0	0	1000	0	2	3.1.3.5
NTPP1	Nucleoside triphosphate pyrophosphorylase dgtp	h2o[c] + dgtp[c] -> h[c] + ppi[c] + dgmp[c]	SGRAN_2212	SGRAN_2212		Purine Metabolism	0	0	1000	0	4	3.6.1.8
NTPP10	Nucleoside triphosphate pyrophosphorylase ditp	h2o[c] + ditp[c] -> h[c] + ppi[c] + dimp[c]	SGRAN_1692	SGRAN_1692		Nucleotide Salvage Pathway	0	0	1000	0	3	3.6.1.19
NTPP11	Nucleoside triphosphate pyrophosphorylase xtp	h2o[c] + xtp[c] -> h[c] + ppi[c] + xmp[c]	SGRAN_1692	SGRAN_1692		Nucleotide Salvage Pathway	0	0	1000	0	3	3.6.1.19
NTPP2	Nucleoside triphosphate pyrophosphorylase gtp	h2o[c] + gtp[c] -> h[c] + ppi[c] + gmp[c]	SGRAN_2212	SGRAN_2212		Purine Metabolism	0	0	1000	0	4	3.6.1.8
NTPP3	Nucleoside triphosphate pyrophosphorylase dctp	h2o[c] + dctp[c] -> h[c] + ppi[c] + dcmp[c]	SGRAN_2212	SGRAN_2212		Pyrimidine Metabolism	0	0	1000	0	4	3.6.1.12
NTPP4	Nucleoside triphosphate pyrophosphorylase ctp	h2o[c] + ctp[c] -> h[c] + ppi[c] + cmp[c]	SGRAN_2212	SGRAN_2212		Pyrimidine Metabolism	0	0	1000	0	4	3.6.1.8
NTPP5	Nucleoside triphosphate pyrophosphorylase datp	h2o[c] + datp[c] -> h[c] + ppi[c] + damp[c]	SGRAN_2212	SGRAN_2212		Purine Metabolism	0	0	1000	0	4	3.6.1.8
NTPP6	Nucleoside triphosphate pyrophosphorylase atp	h2o[c] + atp[c] -> h[c] + amp[c] + ppi[c]	SGRAN_2212	SGRAN_2212		Purine Metabolism	0	0	1000	0	4	3.6.1.8
NTPP7	Nucleoside triphosphate pyrophosphorylase dttp	h2o[c] + dttp[c] -> h[c] + ppi[c] + dtmp[c]	SGRAN_2212	SGRAN_2212		Pyrimidine Metabolism	0	0	1000	0	4	3.6.1.5
NTPP8	Nucleoside triphosphate pyrophosphorylase utp	h2o[c] + utp[c] -> h[c] + ppi[c] + ump[c]	SGRAN_2212	SGRAN_2212		Pyrimidine Metabolism	0	0	1000	0	4	3.6.1.8
NTPP9	Nucleoside triphosphate pyrophosphorylase itp	h2o[c] + itp[c] -> h[c] + ppi[c] + imp[c]	SGRAN_1692	SGRAN_1692		Nucleotide Salvage Pathway	0	0	1000	0	3	3.6.1.19
NTPTP1	Nucleoside triphosphate tripolyhydrolase	h2o[c] + dgtp[c] -> pppi[c] + dgsn[c]	SGRAN_1491	SGRAN_1491		Purine Metabolism	0	0	1000	0	2	3.1.5.1
NTPTP2	Nucleoside triphosphate tripolyhydrolase	h2o[c] + gtp[c] -> pppi[c] + gsn[c]	SGRAN_1491	SGRAN_1491		Purine Metabolism	0	0	1000	0	2	3.1.5.1
O2tex	oxygen transport via diffusion extracellular to periplasm	o2[e] <=> o2[p]				Transport Outer Membrane	1	-1000	1000	0	1
O2tpp	o2 transport via diffusion periplasm	o2[p] <=> o2[c]				Transport Inner Membrane	1	-1000	1000	0	1
OAADC	oxaloacetate decarboxylase	h[c] + oaa[c] -> co2[c] + pyr[c]	SGRAN_3543	SGRAN_3543		Glycolysis	0	0	1000	0	4	4.1.1.3
OCBT2i	ornithine carbamoyltransferase (catabolic)	h[c] + pi[c] + citr_L[c] -> orn[c] + cbp[c]	SGRAN_2116	SGRAN_2116		Arginine and Proline Metabolism	0	0	1000	0	2	2.1.3.3
OCBTi	ornithine carbamoyltransferase irreversible	orn[c] + cbp[c] -> h[c] + pi[c] + citr_L[c]	SGRAN_2116	SGRAN_2116		Arginine and Proline Metabolism	0	0	1000	0	4	2.1.3.3
OCDCEAtexi	Octadecenoate n C181 transport via facilitated irreversible diffusion extracellular to periplasm	ocdcea[e] -> ocdcea[p]				Transport Inner Membrane	0	0	1000	0	1
OCHBDAD	2 Oxocyclohexyl 2,4 butadienoic acid hydrolase	ochbda[c] + h2o[c] -> h[c] + hddda[c]	SGRAN_2799	SGRAN_2799	ThnD	Aromatic Compounds Degradation, Tetralin degradation	0	0	1000	0	4			Hernaez MJ, Floriano B, Rios JJ, Santero E. Appl Environ Microbiol (2002) 68(10): 4841-6.
OCOAT1	3 oxoacid CoA transferase Succinyl CoA acetoacetate	succoa[c] + acac[c] -> aacoa[c] + succ[c]	(SGRAN_3355 and SGRAN_3357)	SGRAN_3355 SGRAN_3357		Butanoate Metabolism	0	0	1000	0	1	2.8.3.5
OCTADCOAD	octanedioyl_CoA dehydrogenase	octdcoa[c] + fad[c] -> fadh2[c] + t2octdcoa[c]				Fatty Acid Metabolism	0	0	1000	0	1			Microbiology. 2005 Mar;151(Pt 3):727-36. The pimFABCDE operon from Rhodopseudomonas palustris mediates dicarboxylic acid degradation and participates in anaerobic benzoate degradation. Harrison FH1, Harwood CS.
OCTAtexi	Octanoate transport via diffusion extracellular to periplasm	octa[e] -> octa[p]				Transport Outer Membrane	0	0	1000	0	1
OCTDPS	Octaprenyl pyrophosphate synthase	5 ipdp[c] + frdp[c] -> 5 ppi[c] + octdp[c]	SGRAN_2420	SGRAN_2420	IspB	Cofactor and Prosthetic Group Biosynthesis Ubiquinone biosynthesis	0	0	1000	0	3
OGCOAAT	oxopimelylcoa:glutarylcoa acyltransferase	coa[c] + 3opimcoa[c] <=> 5 h[c] + accoa[c] + glutcoa[c]	SGRAN_2792	SGRAN_2792	ThnI	Aromatic Compounds Degradation, Tetralin degradation	1	-1000	1000	0	1			López-Sánchez A, Floriano B, Andújar E, Hernáez MJ, Santero E. Tetralin-Induced and ThnR-Regulated Aldehyde Dehydrogenase and β-Oxidation Genes in Sphingomonas macrogolitabida Strain TFA . Applied and Environmental Microbiology. 2010;76(1):110-118. doi:10.1128/AEM.01846-09.
OGMEACPD	3 Oxo glutaryl ACP methyl ester dehydratase	hgmeACP[c] -> h2o[c] + egmeACP[c]	SGRAN_2754	SGRAN_2754		Cofactor and Prosthetic Group Biosynthesis Biotin Biosynthesis	0	0	1000	0	3	4.2.1.59
OGMEACPR	3 Oxo glutaryl ACP methyl ester reductase	h[c] + nadph[c] + ogmeACP[c] -> nadp[c] + hgmeACP[c]	SGRAN_1460	SGRAN_1460		Cofactor and Prosthetic Group Biosynthesis Biotin Biosynthesis	0	0	1000	0	3	1.1.1.100
OGMEACPS	3 Oxo glutaryl ACP methyl ester synthase	h[c] + malACP[c] + malcoame[c] -> co2[c] + coa[c] + ogmeACP[c]	SGRAN_3682	SGRAN_3682		Cofactor and Prosthetic Group Biosynthesis Biotin Biosynthesis	0	0	1000	0	3	2.3.1.41
OHPBAT	O-Phospho-4-hydroxy-L-threonine:2-oxoglutarate aminotransferase	glu_L[c] + ohpb[c] <=> phthr[c] + akg[c]	SGRAN_1305	SGRAN_1305	SerC	Cofactor and Prosthetic Group Biosynthesis, Vitamin B6 Metabolism	1	-1000	1000	0	2	2.6.1.52
OHPHM	2-octaprenyl-6-hydroxyphenol methylase	amet[c] + 2ohph[c] -> h[c] + ahcys[c] + 2omph[c]	SGRAN_1548	SGRAN_1548	UbiG	Cofactor and Prosthetic Group Biosynthesis, Ubiquinone biosynthesis	0	0	1000	0	2
OIVD1r	2-oxoisovalerate dehydrogenase (acylating; 4-methyl-2-oxopentaoate)	nad[c] + coa[c] + 4mop[c] <=> nadh[c] + co2[c] + ivcoa[c]	SGRAN_2145 or (SGRAN_2143 and SGRAN_2144)	SGRAN_2145 SGRAN_2143 SGRAN_2144		Valine Leucine and isoleucine degradation	1	-1000	1000	0	2	1.2.1.25
OIVD2	2-oxoisovalerate dehydrogenase (acylating; 3-methyl-2-oxobutanoate)	nad[c] + coa[c] + 3mob[c] -> nadh[c] + co2[c] + ibcoa[c]	SGRAN_2145 or (SGRAN_2143 and SGRAN_2144)	SGRAN_2145 SGRAN_2143 SGRAN_2144		Valine Leucine and isoleucine degradation	0	0	1000	0	2	1.2.1.25
OMBZLM	2 Octaprenyl 6 methoxy benzoquinol methylase	amet[c] + 2ombzl[c] -> h[c] + ahcys[c] + 2ommbl[c]	SGRAN_0726	SGRAN_0726	UbiE	Cofactor and Prosthetic Group Biosynthesis Ubiquinone biosynthesis	0	0	1000	0	3
OMCDC	2-Oxo-4-methyl-3-carboxypentanoate decarboxylation	h[c] + 3c4mop[c] -> co2[c] + 4mop[c]				Valine Leucine and Isoleucine Metabolism	0	0	1000	0	2
OMMBLHX	2-Octaprenyl-3-methyl-6-methoxy-1,4-benzoquinol hydroxylase	0.5 o2[c] + 2ommbl[c] -> 2omhmbl[c]	SGRAN_0781	SGRAN_0781	Coq7	Cofactor and Prosthetic Group Biosynthesis, Ubiquinone biosynthesis	0	0	1000	0	2
OMMBLHX3	2-Octaprenyl-3-methyl-6-methoxy-1,4-benzoquinol hydroxylase (anaerobic)	nad[c] + 3 h2o[c] + 2 atp[c] + 2ommbl[c] -> 3 h[c] + nadh[c] + 2 adp[c] + 2 pi[c] + 2omhmbl[c]				Cofactor and Prosthetic Group Biosynthesis	0	0	1000	0	1
OMPDC	orotidine 5 phosphate decarboxylase	h[c] + orot5p[c] -> co2[c] + ump[c]	SGRAN_2276 or SGRAN_2417	SGRAN_2276 SGRAN_2417		Pyrimidine Metabolism	0	0	1000	0	4	4.1.1.23
OMPHHX	2-octaprenyl-6-methoxyphenol hydroxylase	0.5 o2[c] + 2omph[c] -> 2ombzl[c]	SGRAN_3890	SGRAN_3890	UbiH	Cofactor and Prosthetic Group Biosynthesis, Ubiquinone biosynthesis	0	0	1000	0	2
OMPHHX3	2-octaprenyl-6-methoxyphenol hydroxylase (anaerobic)	nad[c] + 3 h2o[c] + 2 atp[c] + 2omph[c] -> 3 h[c] + nadh[c] + 2 adp[c] + 2 pi[c] + 2ombzl[c]				Cofactor and Prosthetic Group Biosynthesis	0	0	1000	0	1
OOR2r	2-ketoglutarate ferredoxin oxidoreductase	coa[c] + akg[c] + fdxo_42[c] <=> h[c] + co2[c] + succoa[c] + fdxr_42[c]	(SGRAN_2331 and SGRAN_2332)	SGRAN_2331 SGRAN_2332		TCA Cycle	1	-1000	1000	0	3	1.2.7.3
OP4ENH	2-oxopent-4-enoate hydratase	h2o[c] + op4en[c] -> 4h2opntn[c]	(SGRAN_1420 or SGRAN_1581)	SGRAN_1420 SGRAN_1581	MhpD	Alternate Carbon Metabolism	0	0	1000	0	2	4.2.1.80
OPHBDC	Octaprenyl hydroxybenzoate decarboxylase	h[c] + 3ophb[c] -> co2[c] + 2oph[c]				Cofactor and Prosthetic Group Biosynthesis Ubiquinone biosynthesis	0	0	1000	0	1
OPHHX	2-Octaprenylphenol hydroxylase	0.5 o2[c] + 2oph[c] -> 2ohph[c]	SGRAN_0725	SGRAN_0725	UbiB	Cofactor and Prosthetic Group Biosynthesis, Ubiquinone biosynthesis	0	0	1000	0	2
OPHHX3	2-Octaprenylphenol hydroxylase (anaerobic)	nad[c] + 3 h2o[c] + 2 atp[c] + 2oph[c] -> 3 h[c] + nadh[c] + 2 adp[c] + 2 pi[c] + 2ohph[c]				Cofactor and Prosthetic Group Biosynthesis	0	0	1000	0	1
OPMEACPD	3 Oxo pimeloyl ACP methyl ester dehydratase	hpmeACP[c] -> h2o[c] + epmeACP[c]	SGRAN_2754	SGRAN_2754		Cofactor and Prosthetic Group Biosynthesis Biotin Biosynthesis	0	0	1000	0	3	4.2.1.59
OPMEACPR	3 Oxo pimeloyl ACP methyl ester reductase	h[c] + nadph[c] + opmeACP[c] -> nadp[c] + hpmeACP[c]	SGRAN_1460	SGRAN_1460		Cofactor and Prosthetic Group Biosynthesis Biotin Biosynthesis	0	0	1000	0	3	1.1.1.100
OPMEACPS	3-Oxo-pimeloyl-[ACP] methyl ester synthase	h[c] + malACP[c] + gmeACP[c] -> co2[c] + ACP[c] + opmeACP[c]	SGRAN_1710	SGRAN_1710		Cofactor and Prosthetic Group Biosynthesis, Biotin Biosynthesis	0	0	1000	0	2	2.3.1.41
ORNDC	Ornithine Decarboxylase	h[c] + orn[c] -> co2[c] + ptrc[c]	SGRAN_1976	SGRAN_1976		Arginine and Proline Metabolism	0	0	1000	0	2	4.1.1.17
ORPT	orotate phosphoribosyltransferase	ppi[c] + orot5p[c] <=> prpp[c] + orot[c]	SGRAN_3028	SGRAN_3028		Pyrimidine Metabolism	1	-1000	1000	0	2	2.4.2.10
OXPTNDH	glutarate semialdehydeNAD oxidoreductase	nad[c] + h2o[c] + oxptn[c] <=> 2 h[c] + nadh[c] + glutar[c]	SGRAN_3293	SGRAN_3293		Lysine Metabolism	1	-1000	1000	0	3	1.2.1.20
P5CD	1 pyrroline 5 carboxylate dehydrogenase	nad[c] + 2 h2o[c] + 1pyr5c[c] -> h[c] + nadh[c] + glu_L[c]	SGRAN_3970	SGRAN_3970		Arginine and Proline Metabolism	0	0	1000	0	3	1.5.1.12
P5CR	pyrroline-5-carboxylate reductase	2 h[c] + nadph[c] + 1pyr5c[c] -> nadp[c] + pro_L[c]	SGRAN_1031	SGRAN_1031		Arginine and Proline Metabolism	0	0	1000	0	2	1.5.1.2
PA120abcpp	phosphatidate transport via ABC system n C120 periplasm	h2o[c] + atp[c] + pa120[c] -> h[c] + adp[c] + pi[c] + pa120[p]	SGRAN_0884 or SGRAN_3960	SGRAN_0884 SGRAN_3960	MsbA	Transport, ABC system	0	0	1000	0	1	3.1.3.4
PA140abcpp	phosphatidate transport via ABC system (n-C14:0, periplasm)	h2o[c] + atp[c] + pa140[c] -> h[c] + adp[c] + pi[c] + pa140[p]	SGRAN_0884 or SGRAN_3960	SGRAN_0884 SGRAN_3960	MsbA	Transport, ABC system	0	0	1000	0	1	3.1.3.4
PA141abcpp	phosphatidate transport via ABC system (n-C14:1, periplasm)	h2o[c] + atp[c] + pa141[c] -> h[c] + adp[c] + pi[c] + pa141[p]	SGRAN_0884 or SGRAN_3960	SGRAN_0884 SGRAN_3960	MsbA	Transport, ABC system	0	0	1000	0	1	3.1.3.4
PA160abcpp	phosphatidate transport via ABC system (n-C16:0, periplasm)	h2o[c] + atp[c] + pa160[c] -> h[c] + adp[c] + pi[c] + pa160[p]	SGRAN_0884 or SGRAN_3960	SGRAN_0884 SGRAN_3960	MsbA	Transport, ABC system	0	0	1000	0	1	3.1.3.4
PA161abcpp	phosphatidate transport via ABC system (n-C16:1, periplasm)	h2o[c] + atp[c] + pa161[c] -> h[c] + adp[c] + pi[c] + pa161[p]	SGRAN_0884 or SGRAN_3960	SGRAN_0884 SGRAN_3960	MsbA	Transport, ABC system	0	0	1000	0	1	3.1.3.4
PA180abcpp	phosphatidate transport via ABC system (n-C18:0, periplasm)	h2o[c] + atp[c] + pa180[c] -> h[c] + adp[c] + pi[c] + pa180[p]	SGRAN_0884 or SGRAN_3960	SGRAN_0884 SGRAN_3960	MsbA	Transport, ABC system	0	0	1000	0	1	3.1.3.4
PA181abcpp	phosphatidate transport via ABC system (n-C18:1, periplasm)	h2o[c] + atp[c] + pa181[c] -> h[c] + adp[c] + pi[c] + pa181[p]	SGRAN_0884 or SGRAN_3960	SGRAN_0884 SGRAN_3960	MsbA	Transport, ABC system	0	0	1000	0	1	3.1.3.4
PALMACPT	palmitoyl-[acp]:CoA S-palmitoyltransferase	palmACP[c] + coa[c] -> ACP[c] + pmtcoa[c]				Sphingolipid Metabolism	0	0	1000	0	1
PANTS	pantothenate synthase	atp[c] + ala_B[c] + pant_R[c] -> h[c] + amp[c] + ppi[c] + pnto_R[c]	SGRAN_0353	SGRAN_0353		Cofactor and Prosthetic Group Biosynthesis Pantothenate and CoA Biosynthesis	0	0	1000	0	3	6.3.2.1
PAPPT3	phospho N acetylmuramoyl pentapeptide transferase meso 2 6 diaminopimelate	ugmda[c] + udcpp[c] -> ump[c] + uagmda[c]	SGRAN_1480	SGRAN_1480	MraY	Cell Envelope Biosynthesis Peptidoglycan Biosynthesis	0	0	1000	0	3	2.7.8.13
PAPSR	phosphoadenylyl-sulfate reductase (thioredoxin)	paps[c] + trdrd[c] -> 2 h[c] + pap[c] + so3[c] + trdox[c]	(SGRAN_0625 and SGRAN_2479)	SGRAN_2479 SGRAN_0625		Sulfur Metabolism	0	0	1000	0	1	1.8.4.8
PAPSR2	phosphoadenylyl-sulfate reductase (glutaredoxin)	paps[c] + grxrd[c] -> 2 h[c] + pap[c] + so3[c] + grxox[c]	(SGRAN_1252 and SGRAN_2479)	SGRAN_2479 SGRAN_1252		Sulfur Metabolism	0	0	1000	0	1	1.8.4.8
PB2abcpp	Lead Pb2 ABC transporter efflux periplasm	h2o[c] + atp[c] + pb2[c] -> h[c] + adp[c] + pi[c] + pb2[p]	SGRAN_4185	SGRAN_4185		Heavy Metal Tolerance	0	0	1000	0	2
PB2tex	Lead Pb2 transport via diffusion extracellular to periplasm	pb2[e] <=> pb2[p]				Transport Outer Membrane	1	-1000	1000	0	1
PB2tpp	Lead transport diffusion	pb2[p] -> pb2[c]				Transport Inner Membrane	0	0	1000	0	1
PC	Pyruvate carboxylase	atp[c] + pyr[c] + hco3[c] -> h[c] + adp[c] + pi[c] + oaa[c]	SGRAN_2784	SGRAN_2784		TCA Cycle	0	0	1000	0	4	6.4.1.1
PDE4	3 5 cyclic nucleotide phosphodiesterase	h2o[c] + 35cgmp[c] -> h[c] + gmp[c]	SGRAN_3658	SGRAN_3658		Purine Metabolism	0	0	1000	0	2	3.1.4.17
PDHa	Pyruvate dehydrogenase (lipoamide)	h[c] + pyr[c] + lpam[c] -> co2[c] + adhlam[c]	(SGRAN_2407 and SGRAN_2408)	SGRAN_2407 SGRAN_2408		Gluconeogenesis	0	0	1000	0	4	1.2.4.1
PDHbr	pyruvate dehydrogenase dihydrolipoamide reversible	coa[c] + adhlam[c] <=> accoa[c] + dhlam[c]	SGRAN_2017	SGRAN_2017		Gluconeogenesis	1	-1000	1000	0	4	2.3.1.12
PDHcr	Pyruvate dehydrogenase dihydrolipoamide dehydrogenase reversible	nad[c] + dhlam[c] <=> h[c] + nadh[c] + lpam[c]	SGRAN_0937	SGRAN_0937		TCA Cycle	1	-1000	1000	0	4	1.8.1.4
PDX5POi	pyridoxine 5 phosphate oxidase	o2[c] + pdx5p[c] -> h2o2[c] + pydx5p[c]	SGRAN_1353	SGRAN_1353	PdxH	Cofactor and Prosthetic Group Biosynthesis Vitamin B6 Metabolism	0	0	1000	0	3	1.4.3.5
PDX5PS	Pyridoxine 5'-phosphate synthase	nad[c] + phthr[c] + dxyl5p[c] -> h[c] + nadh[c] + co2[c] + 2 h2o[c] + pi[c] + pdx5p[c]	(SGRAN_2984 and SGRAN_3029)	SGRAN_2984 SGRAN_3029	PdxA+PdxJ	Cofactor and Prosthetic Group Biosynthesis, Vitamin B6 Metabolism	0	0	1000	0	2
PE140abcpp	phosphatidylethanolamine transport via ABC system n C140 periplasm	h2o[c] + atp[c] + pe140[c] -> h[c] + adp[c] + pi[c] + pe140[p]	SGRAN_0884 or SGRAN_3960	SGRAN_0884 SGRAN_3960	MsbA	Transport, ABC system	0	0	1000	0	1
PE160abcpp	phosphatidylethanolamine transport via ABC system (n-C16:0, periplasm)	pe160[c] + h2o[c] + atp[c] -> h[c] + adp[c] + pi[c] + pe160[p]	SGRAN_0884 or SGRAN_3960	SGRAN_0884 SGRAN_3960	MsbA	Transport, ABC system	0	0	1000	0	1
PE161abcpp	phosphatidylethanolamine transport via ABC system (n-C16:1, periplasm)	pe161[c] + h2o[c] + atp[c] -> h[c] + adp[c] + pi[c] + pe161[p]	SGRAN_0884 or SGRAN_3960	SGRAN_0884 SGRAN_3960	MsbA	Transport, ABC system	0	0	1000	0	1
PE180abcpp	phosphatidylethanolamine transport via ABC system (n-C18:0, periplasm)	pe180[c] + h2o[c] + atp[c] -> h[c] + adp[c] + pi[c] + pe180[p]	SGRAN_0884 or SGRAN_3960	SGRAN_0884 SGRAN_3960	MsbA	Transport, ABC system	0	0	1000	0	1
PE181abcpp	phosphatidylethanolamine transport via ABC system (n-C18:1, periplasm)	pe181[c] + h2o[c] + atp[c] -> h[c] + adp[c] + pi[c] + pe181[p]	SGRAN_0884 or SGRAN_3960	SGRAN_0884 SGRAN_3960	MsbA	Transport, ABC system	0	0	1000	0	1
PERD	Erythronate 4 phosphate 4per dehydrogenase	nad[c] + 4per[c] <=> h[c] + nadh[c] + ohpb[c]				Cofactor and Prosthetic Group Biosynthesis Vitamin B6 Metabolism	1	-1000	1000	0	1
PFK	phosphofructokinase	atp[c] + f6p[c] -> h[c] + adp[c] + fdp[c]	SGRAN_0592	SGRAN_0592		GlycolysisGluconeogenesis	0	0	1000	0	3	2.7.1.11
PG120abcpp	phosphatidylglycerol transport via ABC system n C120 periplasm	h2o[c] + atp[c] + pg120[c] -> h[c] + adp[c] + pi[c] + pg120[p]	SGRAN_0884 or SGRAN_3960	SGRAN_0884 SGRAN_3960	MsbA	Transport, ABC system	0	0	1000	0	1
PG140abcpp	phosphatidylglycerol transport via ABC system n C140 periplasm	h2o[c] + atp[c] + pg140[c] -> h[c] + adp[c] + pi[c] + pg140[p]	SGRAN_0884 or SGRAN_3960	SGRAN_0884 SGRAN_3960	MsbA	Transport, ABC system	0	0	1000	0	1
PG141abcpp	phosphatidylglycerol transport via ABC system n C141 periplasm	h2o[c] + atp[c] + pg141[c] -> h[c] + adp[c] + pi[c] + pg141[p]	SGRAN_0884 or SGRAN_3960	SGRAN_0884 SGRAN_3960	MsbA	Transport, ABC system	0	0	1000	0	1
PG160abcpp	phosphatidylglycerol transport via ABC system (n-C16:0, periplasm)	pg160[c] + h2o[c] + atp[c] -> h[c] + adp[c] + pi[c] + pg160[p]	SGRAN_0884 or SGRAN_3960	SGRAN_0884 SGRAN_3960	MsbA	Transport, ABC system	0	0	1000	0	1
PG161abcpp	phosphatidylglycerol transport via ABC system (n-C16:1, periplasm)	pg161[c] + h2o[c] + atp[c] -> h[c] + adp[c] + pi[c] + pg161[p]	SGRAN_0884 or SGRAN_3960	SGRAN_0884 SGRAN_3960	MsbA	Transport, ABC system	0	0	1000	0	1
PG180abcpp	phosphatidylglycerol transport via ABC system (n-C18:0, periplasm)	pg180[c] + h2o[c] + atp[c] -> h[c] + adp[c] + pi[c] + pg180[p]	SGRAN_0884 or SGRAN_3960	SGRAN_0884 SGRAN_3960	MsbA	Transport, ABC system	0	0	1000	0	1
PG181abcpp	phosphatidylglycerol transport via ABC system (n-C18:1, periplasm)	pg181[c] + h2o[c] + atp[c] -> h[c] + adp[c] + pi[c] + pg181[p]	SGRAN_0884 or SGRAN_3960	SGRAN_0884 SGRAN_3960	MsbA	Transport, ABC system	0	0	1000	0	1
PGAMT	phosphoglucosamine mutase	gam1p[c] <=> gam6p[c]	SGRAN_2082	SGRAN_2082		Cell Envelope Biosynthesis	1	-1000	1000	0	3	5.4.2.10
PGCD	phosphoglycerate dehydrogenase	nad[c] + 3pg[c] -> h[c] + nadh[c] + 3php[c]	SGRAN_1304	SGRAN_1304		Glycine Serine and threonine metabolism	0	0	1000	0	2	1.1.1.95
PGI	glucose 6 phosphate isomerase	g6p[c] <=> f6p[c]	SGRAN_1998	SGRAN_1998		Glycolysis	1	-1000	1000	0	4	5.3.1.9
PGI2	glucose-6-phosphate isomerase	g6p_B[c] <=> f6p[c]	SGRAN_1998	SGRAN_1998		Glycolysis/Gluconeogenesis	1	-1000	1000	0	4	5.3.1.9
PGK	phosphoglycerate kinase	atp[c] + 3pg[c] <=> adp[c] + 13dpg[c]	SGRAN_2159	SGRAN_2159		Gluconeogenesis	1	-1000	1000	0	4	2.7.2.3
PGL	6-phosphogluconolactonase	h2o[c] + 6pgl[c] -> h[c] + 6pgc[c]	SGRAN_s0001	SGRAN_s0001		Glycolysis	0	0	1000	0	1	3.1.1.31		http://www.brenda-enzymes.org/literature.php?e=3.1.1.31&r=80871
PGLCNDH	phosphogluconate 2 dehydrogenase	6p2dhglcn[c] + nadph[c] <=> 2 h[c] + nadp[c] + 6pgc[c]				Glycolysis	1	-1000	1000	0	1
PGLYCP	Phosphoglycolate phosphatase	h2o[c] + 2pglyc[c] -> pi[c] + glyclt[c]	SGRAN_2105	SGRAN_2105		Glyoxylate and dicarboxylate metabolism	0	0	1000	0	1	3.1.3.18
PGM	phosphoglycerate mutase	2pg[c] <=> 3pg[c]	SGRAN_0287	SGRAN_0287		Gluconeogenesis	1	-1000	1000	0	4	5.4.2.1(5.4.2.11)
PGMT	phosphoglucomutase	g1p[c] <=> g6p[c]	SGRAN_0355	SGRAN_0355		Starch and Sucrose Metabolism	1	-1000	1000	0	3	5.4.2.2
PGP120abcpp	phosphatidylglycerophosphate transport via ABC system n C120 periplasm	h2o[c] + atp[c] + pgp120[c] -> h[c] + adp[c] + pi[c] + pgp120[p]	SGRAN_0884 or SGRAN_3960	SGRAN_0884 SGRAN_3960	MsbA	Transport, ABC system	0	0	1000	0	1
PGP140abcpp	phosphatidylglycerophosphate transport via ABC system n C140 periplasm	h2o[c] + atp[c] + pgp140[c] -> h[c] + adp[c] + pi[c] + pgp140[p]	SGRAN_0884 or SGRAN_3960	SGRAN_0884 SGRAN_3960	MsbA	Transport, ABC system	0	0	1000	0	1
PGP141abcpp	phosphatidylglycerophosphate transport via ABC system n C141 periplasm	h2o[c] + atp[c] + pgp141[c] -> h[c] + adp[c] + pi[c] + pgp141[p]	SGRAN_0884 or SGRAN_3960	SGRAN_0884 SGRAN_3960	MsbA	Transport, ABC system	0	0	1000	0	1
PGP160abcpp	phosphatidylglycerophosphate transport via ABC system (n-C16:0, periplasm)	h2o[c] + atp[c] + pgp160[c] -> h[c] + adp[c] + pi[c] + pgp160[p]	SGRAN_0884 or SGRAN_3960	SGRAN_0884 SGRAN_3960	MsbA	Transport, ABC system	0	0	1000	0	1
PGP161abcpp	phosphatidylglycerophosphate transport via ABC system (n-C16:1, periplasm)	h2o[c] + atp[c] + pgp161[c] -> h[c] + adp[c] + pi[c] + pgp161[p]	SGRAN_0884 or SGRAN_3960	SGRAN_0884 SGRAN_3960	MsbA	Transport, ABC system	0	0	1000	0	1
PGP180abcpp	phosphatidylglycerophosphate transport via ABC system (n-C18:0, periplasm)	h2o[c] + atp[c] + pgp180[c] -> h[c] + adp[c] + pi[c] + pgp180[p]	SGRAN_0884 or SGRAN_3960	SGRAN_0884 SGRAN_3960	MsbA	Transport, ABC system	0	0	1000	0	1
PGP181abcpp	phosphatidylglycerophosphate transport via ABC system (n-C18:1, periplasm)	h2o[c] + atp[c] + pgp181[c] -> h[c] + adp[c] + pi[c] + pgp181[p]	SGRAN_0884 or SGRAN_3960	SGRAN_0884 SGRAN_3960	MsbA	Transport, ABC system	0	0	1000	0	1
PGPP120	phosphatidylglycerol phosphate phosphatase n C140	h2o[c] + pgp120[c] -> pi[c] + pg120[c]				Glycerophospholipid Metabolism	0	0	1000	0	1
PGPP120pp	phosphatidylglycerol phosphate phosphatase periplasm n C140	h2o[p] + pgp120[p] -> pg120[p] + pi[p]				Glycerophospholipid Metabolism	0	0	1000	0	1
PGPP140	phosphatidylglycerol phosphate phosphatase n C140	h2o[c] + pgp140[c] -> pi[c] + pg140[c]				Glycerophospholipid Metabolism	0	0	1000	0	1
PGPP140pp	phosphatidylglycerol phosphate phosphatase periplasm n C140	h2o[p] + pgp140[p] -> pg140[p] + pi[p]				Glycerophospholipid Metabolism	0	0	1000	0	1
PGPP141	phosphatidylglycerol phosphate phosphatase n C141	h2o[c] + pgp141[c] -> pi[c] + pg141[c]				Glycerophospholipid Metabolism	0	0	1000	0	1
PGPP141pp	phosphatidylglycerol phosphate phosphatase periplasm n C141	h2o[p] + pgp141[p] -> pg141[p] + pi[p]				Glycerophospholipid Metabolism	0	0	1000	0	1
PGPP160	phosphatidylglycerol phosphate phosphatase n C160	h2o[c] + pgp160[c] -> pg160[c] + pi[c]				Glycerophospholipid Metabolism	0	0	1000	0	1
PGPP160pp	phosphatidylglycerol phosphate phosphatase periplasm n C160	h2o[p] + pgp160[p] -> pg160[p] + pi[p]				Glycerophospholipid Metabolism	0	0	1000	0	1
PGPP161	phosphatidylglycerol phosphate phosphatase n C161	h2o[c] + pgp161[c] -> pg161[c] + pi[c]				Glycerophospholipid Metabolism	0	0	1000	0	1
PGPP161pp	phosphatidylglycerol phosphate phosphatase periplasm n C161	h2o[p] + pgp161[p] -> pg161[p] + pi[p]				Glycerophospholipid Metabolism	0	0	1000	0	1
PGPP180	phosphatidylglycerol phosphate phosphatase n C180	h2o[c] + pgp180[c] -> pg180[c] + pi[c]				Glycerophospholipid Metabolism	0	0	1000	0	1
PGPP180pp	phosphatidylglycerol phosphate phosphatase periplasm n C180	h2o[p] + pgp180[p] -> pg180[p] + pi[p]				Glycerophospholipid Metabolism	0	0	1000	0	1
PGPP181	phosphatidylglycerol phosphate phosphatase n C181	h2o[c] + pgp181[c] -> pg181[c] + pi[c]				Glycerophospholipid Metabolism	0	0	1000	0	1
PGPP181pp	phosphatidylglycerol phosphate phosphatase periplasm n C181	h2o[p] + pgp181[p] -> pg181[p] + pi[p]				Glycerophospholipid Metabolism	0	0	1000	0	1
PGSA120	Phosphatidylglycerol synthase n C120	glyc3p[c] + cdpdddecg[c] -> h[c] + cmp[c] + pgp120[c]	SGRAN_1929	SGRAN_1929	PgsA	Glycerophospholipid Metabolism	0	0	1000	0	2	2.7.8.5
PGSA140	Phosphatidylglycerol synthase n C140	glyc3p[c] + cdpdtdecg[c] -> h[c] + cmp[c] + pgp140[c]	SGRAN_1929	SGRAN_1929	PgsA	Glycerophospholipid Metabolism	0	0	1000	0	2	2.7.8.5
PGSA141	Phosphatidylglycerol synthase n C141	glyc3p[c] + cdpdtdec7eg[c] -> h[c] + cmp[c] + pgp141[c]	SGRAN_1929	SGRAN_1929	PgsA	Glycerophospholipid Metabolism	0	0	1000	0	2	2.7.8.5
PGSA160	Phosphatidylglycerol synthase (n-C16:0)	glyc3p[c] + cdpdhdecg[c] -> h[c] + cmp[c] + pgp160[c]	SGRAN_1929	SGRAN_1929	PgsA	Glycerophospholipid Metabolism	0	0	1000	0	2	2.7.8.5
PGSA161	Phosphatidylglycerol synthase (n-C16:1)	glyc3p[c] + cdpdhdec9eg[c] -> h[c] + cmp[c] + pgp161[c]	SGRAN_1929	SGRAN_1929	PgsA	Glycerophospholipid Metabolism	0	0	1000	0	2	2.7.8.5
PGSA180	Phosphatidylglycerol synthase (n-C18:0)	glyc3p[c] + cdpdodecg[c] -> h[c] + cmp[c] + pgp180[c]	SGRAN_1929	SGRAN_1929	PgsA	Glycerophospholipid Metabolism	0	0	1000	0	2	2.7.8.5
PGSA181	Phosphatidylglycerol synthase (n-C18:1)	glyc3p[c] + cdpdodec11eg[c] -> h[c] + cmp[c] + pgp181[c]	SGRAN_1929	SGRAN_1929	PgsA	Glycerophospholipid Metabolism	0	0	1000	0	2	2.7.8.5
PHBD	PHB depolymerase	h2o[c] + PHB[c] -> h[c] + bhb[c] + phbg[c]	SGRAN_0885	SGRAN_0885	PhaZ	PHB metabolism	0	0	1000	0	1
PHBS_syn	PHB synthetasa	3hbcoa_R[c] + phbg[c] -> coa[c] + PHB[c]	SGRAN_1295 or SGRAN_0652 or SGRAN_1139	SGRAN_1295 SGRAN_0652 SGRAN_1139	PhbC, PhbC2, PhaC	PHB byosynthesis	0	0	1000	0	2
PHEt2rpp	L-phenylalanine reversible transport via proton symport (periplasm)	h[p] + phe_L[p] <=> h[c] + phe_L[c]	SGRAN_3564	SGRAN_3564		Transport, Inner Membrane	1	-1000	1000	0	1
PHETA1	phenylalanine transaminase	akg[c] + phe_L[c] <=> glu_L[c] + phpyr[c]	SGRAN_3427 or SGRAN_0828	SGRAN_3427 SGRAN_0828		Phenylalanine Tyrosine Tryptophan Biosynthesis	1	-1000	1000	0	1	2.6.1.58		Evidence of phenylalanine transaminase activity in the isoenzymes of aspartate transaminase. J Biol Chem. 1972 (Shrawder E, Martinez-Carrion M.).
PHEtex	L phenylalanine transport via diffusion extracellular to periplasm	phe_L[e] <=> phe_L[p]				Transport Outer Membrane	1	-1000	1000	0	1
PHETHPTOX3	L-Phenylalanine,tetrahydrobiopterin:oxygen oxidoreductase (Tetrahydromonapterin)	o2[c] + phe_L[c] + thmnp[c] -> h2o[c] + tyr_L[c] + dhmpt[c]	(SGRAN_3375 and SGRAN_3094)	SGRAN_3375 SGRAN_3094	PhhA+PhhB	Aromatic Compounds Degradation Homogentisate pathway	0	0	1000	0	1	1.14.16.1
PHETRS	Phenylalanyl-tRNA synthetase	atp[c] + phe_L[c] + trnaphe[c] -> amp[c] + ppi[c] + phetrna[c]	(SGRAN_0331 and SGRAN_0332)	SGRAN_0331 SGRAN_0332	PheST	tRNA Charging	0	0	1000	0	3	6.1.1.20
PHNACH	phosphonoacetate hydrolase	h2o[c] + phnac[c] -> pi[c] + ac[c]	SGRAN_0603	SGRAN_0603		Phosphonate and phosphinate metabolism	0	0	1000	0	2	3.11.1.2
PIMECOApp	pimelic acid coa ligase	h[p] + atp[c] + coa[c] + pime[p] -> h[c] + amp[c] + ppi[c] + pmcoa[c]				Fatty Acid Metabolism	0	0	1000	0	1			Microbiology. 2005 Mar;151(Pt 3):727-36. The pimFABCDE operon from Rhodopseudomonas palustris mediates dicarboxylic acid degradation and participates in anaerobic benzoate degradation. Harrison FH1, Harwood CS.
PIMEtexi	pimelic acid diffusion	pime[e] -> pime[p]				Transport Inner Membrane	0	0	1000	0	1
PIt2rpp	phosphate reversible transport via symport periplasm	h[p] + pi[p] <=> h[c] + pi[c]	SGRAN_1408	SGRAN_1408		Transport Inner Membrane	1	-1000	1000	0	1
PItex	phosphate transport via diffusion extracellular to periplasm	pi[e] <=> pi[p]				Transport Outer Membrane	1	-1000	1000	0	1
PIuabcpp	phosphate transport via ABC system uptake periplasm	h2o[c] + atp[c] + pi[p] -> h[c] + adp[c] + 2 pi[c]	(SGRAN_2395 and SGRAN_2396 and SGRAN_2397 and SGRAN_2398)	SGRAN_2395 SGRAN_2396 SGRAN_2397 SGRAN_2398		Transport ABC system	0	0	1000	0	1
PLIPA1A120pp	Phospholipase A1 (phosphatidate, n-C12:0) (periplasm)	h2o[p] + pa120[p] -> 2ddecg3p[p] + ddca[p]	(SGRAN_0649 or SGRAN_0691)	SGRAN_0649 SGRAN_0691		Glycerophospholipid Metabolism	0	0	1000	0	1	3.1.1.32
PLIPA1A140pp	Phospholipase A1 (phosphatidate, n-C14:0) (periplasm)	h2o[p] + pa140[p] -> 2tdecg3p[p] + ttdca[p]	(SGRAN_0649 or SGRAN_0691)	SGRAN_0649 SGRAN_0691		Glycerophospholipid Metabolism	0	0	1000	0	1	3.1.1.32
PLIPA1A141pp	Phospholipase A1 (phosphatidate, n-C14:1) (periplasm)	h2o[p] + pa141[p] -> 2tdec7eg3p[p] + ttdcea[p]	(SGRAN_0649 or SGRAN_0691)	SGRAN_0649 SGRAN_0691		Glycerophospholipid Metabolism	0	0	1000	0	1	3.1.1.32
PLIPA1A160pp	Phospholipase A1 (phosphatidate, n-C16:0) (periplasm)	h2o[p] + pa160[p] -> h[p] + 2hdecg3p[p] + hdca[p]	(SGRAN_0649 or SGRAN_0691)	SGRAN_0649 SGRAN_0691		Glycerophospholipid Metabolism	0	0	1000	0	1	3.1.1.32
PLIPA1A161pp	Phospholipase A1 (phosphatidate, n-C16:1) (periplasm)	h2o[p] + pa161[p] -> h[p] + 2hdec9eg3p[p] + hdcea[p]	(SGRAN_0649 or SGRAN_0691)	SGRAN_0649 SGRAN_0691		Glycerophospholipid Metabolism	0	0	1000	0	1	3.1.1.32
PLIPA1A180pp	Phospholipase A1 (phosphatidate, n-C18:0) (periplasm)	h2o[p] + pa180[p] -> h[p] + 2odecg3p[p] + ocdca[p]	(SGRAN_0649 or SGRAN_0691)	SGRAN_0649 SGRAN_0691		Glycerophospholipid Metabolism	0	0	1000	0	1	3.1.1.32
PLIPA1A181pp	Phospholipase A1 (phosphatidate, n-C18:1) (periplasm)	h2o[p] + pa181[p] -> h[p] + 2odec11eg3p[p] + ocdcea[p]	(SGRAN_0649 or SGRAN_0691)	SGRAN_0649 SGRAN_0691		Glycerophospholipid Metabolism	0	0	1000	0	1	3.1.1.32
PLIPA1E160pp	Phospholipase A1 (phosphatidylethanolamine, n-C16:0) (periplasm)	h2o[p] + pe160[p] -> h[p] + 2agpe160[p] + hdca[p]	(SGRAN_0649 or SGRAN_0691)	SGRAN_0649 SGRAN_0691		Glycerophospholipid Metabolism	0	0	1000	0	1	3.1.1.32
PLIPA1E161pp	Phospholipase A1 (phosphatidylethanolamine, n-C16:1) (periplasm)	h2o[p] + pe161[p] -> h[p] + 2agpe161[p] + hdcea[p]	(SGRAN_0649 or SGRAN_0691)	SGRAN_0649 SGRAN_0691		Glycerophospholipid Metabolism	0	0	1000	0	1	3.1.1.32
PLIPA1E180pp	Phospholipase A1 (phosphatidylethanolamine, n-C18:0) (periplasm)	h2o[p] + pe180[p] -> h[p] + 2agpe180[p] + ocdca[p]	(SGRAN_0649 or SGRAN_0691)	SGRAN_0649 SGRAN_0691		Glycerophospholipid Metabolism	0	0	1000	0	1	3.1.1.32
PLIPA1E181pp	Phospholipase A1 (phosphatidylethanolamine, n-C18:1) (periplasm)	h2o[p] + pe181[p] -> h[p] + 2agpe181[p] + ocdcea[p]	(SGRAN_0649 or SGRAN_0691)	SGRAN_0649 SGRAN_0691		Glycerophospholipid Metabolism	0	0	1000	0	1	3.1.1.32
PLIPA1G160pp	Phospholipase A1 (phosphatidylglycerol, n-C16:0) (periplasm)	h2o[p] + pg160[p] -> h[p] + 2agpg160[p] + hdca[p]	(SGRAN_0649 or SGRAN_0691)	SGRAN_0649 SGRAN_0691		Glycerophospholipid Metabolism	0	0	1000	0	1	3.1.1.32
PLIPA1G161pp	Phospholipase A1 (phosphatidylglycerol, n-C16:1) (periplasm)	h2o[p] + pg161[p] -> h[p] + 2agpg161[p] + hdcea[p]	(SGRAN_0649 or SGRAN_0691)	SGRAN_0649 SGRAN_0691		Glycerophospholipid Metabolism	0	0	1000	0	1	3.1.1.32
PLIPA1G180pp	Phospholipase A1 (phosphatidylglycerol, n-C18:0) (periplasm)	h2o[p] + pg180[p] -> h[p] + 2agpg180[p] + ocdca[p]	(SGRAN_0649 or SGRAN_0691)	SGRAN_0649 SGRAN_0691		Glycerophospholipid Metabolism	0	0	1000	0	1	3.1.1.32
PLIPA1G181pp	Phospholipase A1 (phosphatidylglycerol, n-C18:1) (periplasm)	h2o[p] + pg181[p] -> h[p] + 2agpg181[p] + ocdcea[p]	(SGRAN_0649 or SGRAN_0691)	SGRAN_0649 SGRAN_0691		Glycerophospholipid Metabolism	0	0	1000	0	1	3.1.1.32
PLIPA2A120pp	Phospholipase A2 (phosphatidate, n-C12:0) (periplasm)	h2o[p] + pa120[p] -> h[p] + ddca[p] + 1ddecg3p[p]	(SGRAN_0649 or SGRAN_0691)	SGRAN_0649 SGRAN_0691		Glycerophospholipid Metabolism	0	0	1000	0	1	3.1.1.4
PLIPA2A140pp	Phospholipase A2 (phosphatidate, n-C14:0) (periplasm)	h2o[p] + pa140[p] -> h[p] + ttdca[p] + 1tdecg3p[p]	(SGRAN_0649 or SGRAN_0691)	SGRAN_0649 SGRAN_0691		Glycerophospholipid Metabolism	0	0	1000	0	1	3.1.1.4
PLIPA2A141pp	Phospholipase A2 (phosphatidate, n-C14:1) (periplasm)	h2o[p] + pa141[p] -> h[p] + ttdcea[p] + 1tdec7eg3p[p]	(SGRAN_0649 or SGRAN_0691)	SGRAN_0649 SGRAN_0691		Glycerophospholipid Metabolism	0	0	1000	0	1	3.1.1.4
PLIPA2A160pp	Phospholipase A2 (phosphatidate, n-C16:0) (periplasm)	h2o[p] + pa160[p] -> h[p] + hdca[p] + 1hdecg3p[p]	(SGRAN_0649 or SGRAN_0691)	SGRAN_0649 SGRAN_0691		Glycerophospholipid Metabolism	0	0	1000	0	1	3.1.1.4
PLIPA2A161pp	Phospholipase A2 (phosphatidate, n-C16:1) (periplasm)	h2o[p] + pa161[p] -> h[p] + hdcea[p] + 1hdec9eg3p[p]	(SGRAN_0649 or SGRAN_0691)	SGRAN_0649 SGRAN_0691		Glycerophospholipid Metabolism	0	0	1000	0	1	3.1.1.4
PLIPA2A180pp	Phospholipase A2 (phosphatidate, n-C18:0) (periplasm)	h2o[p] + pa180[p] -> h[p] + ocdca[p] + 1odecg3p[p]	(SGRAN_0649 or SGRAN_0691)	SGRAN_0649 SGRAN_0691		Glycerophospholipid Metabolism	0	0	1000	0	1	3.1.1.4
PLIPA2A181pp	Phospholipase A2 (phosphatidate, n-C18:1) (periplasm)	h2o[p] + pa181[p] -> h[p] + ocdcea[p] + 1odec11eg3p[p]	(SGRAN_0649 or SGRAN_0691)	SGRAN_0649 SGRAN_0691		Glycerophospholipid Metabolism	0	0	1000	0	1	3.1.1.4
PLIPA2G160pp	Phospholipase A2 (phosphatidylglycerol, n-C16:0) (periplasm)	h2o[p] + pg160[p] -> h[p] + hdca[p] + 1agpg160[p]	(SGRAN_0649 or SGRAN_0691)	SGRAN_0649 SGRAN_0691		Glycerophospholipid Metabolism	0	0	1000	0	1	3.1.1.4
PLIPA2G161pp	Phospholipase A2 (phosphatidylglycerol, n-C16:1) (periplasm)	h2o[p] + pg161[p] -> h[p] + hdcea[p] + 1agpg161[p]	(SGRAN_0649 or SGRAN_0691)	SGRAN_0649 SGRAN_0691		Glycerophospholipid Metabolism	0	0	1000	0	1	3.1.1.4
PLIPA2G180pp	Phospholipase A2 (phosphatidylglycerol, n-C18:0) (periplasm)	h2o[p] + pg180[p] -> h[p] + ocdca[p] + 1agpg180[p]	(SGRAN_0649 or SGRAN_0691)	SGRAN_0649 SGRAN_0691		Glycerophospholipid Metabolism	0	0	1000	0	1	3.1.1.4
PLIPA2G181pp	Phospholipase A2 (phosphatidylglycerol, n-C18:1) (periplasm)	h2o[p] + pg181[p] -> h[p] + ocdcea[p] + 1agpg181[p]	(SGRAN_0649 or SGRAN_0691)	SGRAN_0649 SGRAN_0691		Glycerophospholipid Metabolism	0	0	1000	0	1	3.1.1.4
PMANM	phosphomannomutase	man1p[c] <=> man6p[c]	SGRAN_0355	SGRAN_0355		Alginate biosynthesis	1	-1000	1000	0	3	5.4.2.8
PMDPHT	pyrimidine phosphatase	h2o[c] + 5aprbu[c] -> pi[c] + 4r5au[c]				Cofactor and Prosthetic Group Biosynthesis, Riboflavin Metabolism	0	0	1000	0	1
PMEACPE	Pimeloyl ACP methyl ester esterase	h2o[c] + pmeACP[c] -> pimACP[c] + meoh[c]	SGRAN_0804	SGRAN_0804		Cofactor and Prosthetic Group Biosynthesis Biotin Biosynthesis	0	0	1000	0	1
PMECOAD	pimeloyl-CoA dehydrogenase	nad[c] + pmcoa[c] -> h[c] + nadh[c] + 6chx2coa[c]	(SGRAN_2790 and SGRAN_2791)	SGRAN_2790 SGRAN_2791	ThnJK	Aromatic Compounds Degradation, Tetralin degradation	0	0	1000	0	1	1.3.1.62		López-Sánchez A, Floriano B, Andújar E, Hernáez MJ, Santero E. Tetralin-Induced and ThnR-Regulated Aldehyde Dehydrogenase and β-Oxidation Genes in Sphingomonas macrogolitabida Strain TFA . Applied and Environmental Microbiology. 2010;76(1):110-118. doi:10.1128/AEM.01846-09.
PMPK	phosphomethylpyrimidine kinase	atp[c] + 4ampm[c] -> adp[c] + 2mahmp[c]	SGRAN_2084	SGRAN_2084	ThiD	Cofactor and Prosthetic Group Biosynthesis, Thiamine Metabolism	0	0	1000	0	1	2.7.4.7
PNTK	pantothenate kinase	atp[c] + pnto_R[c] -> h[c] + adp[c] + 4ppan[c]	SGRAN_2183	SGRAN_2183		Cofactor and Prosthetic Group Biosynthesis, Pantothenate and CoA Biosynthesis	0	0	1000	0	2	2.7.1.33
PPA	inorganic diphosphatase	h2o[c] + ppi[c] -> h[c] + 2 pi[c]	SGRAN_3736	SGRAN_3736		Inorganic polyphosphates metabolism	0	0	1000	0	3	3.6.1.1
PPA2	inorganic triphosphatase	h2o[c] + pppi[c] -> h[c] + pi[c] + ppi[c]	SGRAN_0700	SGRAN_0700	Ppx	Inorganic polyphosphates metabolism	0	0	1000	0	2	3.6.1.1
PPAKr	Propionate kinase	adp[c] + ppap[c] <=> atp[c] + ppa[c]	SGRAN_0650	SGRAN_0650		Alternate Carbon Metabolism	1	-1000	1000	0	1	2.7.2.1
PPAt4pp	NaPropionate symporter periplasm	na1[p] + ppa[p] -> na1[c] + ppa[c]				Transport Inner Membrane	0	0	1000	0	1
PPAtex	propionate transport via diffusion	ppa[e] <=> ppa[p]				Transport Outer Membrane	1	-1000	1000	0	1
PPBNGS	porphobilinogen synthase	2 5aop[c] -> h[c] + 2 h2o[c] + ppbng[c]	SGRAN_0833	SGRAN_0833		Cofactor and Prosthetic Group Biosynthesis Porphyrin and Chlorophyll Metabolism	0	0	1000	0	3	4.2.1.24
PPC	phosphoenolpyruvate carboxylase	co2[c] + h2o[c] + pep[c] -> h[c] + pi[c] + oaa[c]	SGRAN_4058	SGRAN_4058		Glycolysis	0	0	1000	0	4	4.1.1.31
PPCDC	phosphopantothenoylcysteine decarboxylase	h[c] + 4ppcys[c] -> co2[c] + pan4p[c]	SGRAN_0722	SGRAN_0722		Cofactor and Prosthetic Group Biosynthesis Pantothenate and CoA Biosynthesis	0	0	1000	0	3	4.1.1.36
PPCK	phosphoenolpyruvate carboxykinase	atp[c] + oaa[c] -> co2[c] + adp[c] + pep[c]	SGRAN_0608 or SGRAN_3806	SGRAN_0608 SGRAN_3806		Gluconeogenesis	0	0	1000	0	4	4.1.1.49
PPDK	Pyruvate phosphate dikinase	atp[c] + pyr[c] + pi[c] -> h[c] + amp[c] + ppi[c] + pep[c]	SGRAN_1830	SGRAN_1830		Alternate Carbon Metabolism	0	0	1000	0	1
PPGPPDP	guanosine-3',5'-bis(diphosphate) 3'-diphosphatase	h2o[c] + ppgpp[c] -> ppi[c] + gdp[c]	SGRAN_3898	SGRAN_3898		Purine Metabolism	0	0	1000	0	1	3.1.7.2
PPK2r	polyphosphate kinase	atp[c] + ppi[c] <=> adp[c] + pppi[c]	SGRAN_2972	SGRAN_2972	Ppk	Inorganic polyphosphates metabolism	1	-1000	1000	0	3	2.7.4.1
PPK50_B	polyphosphate utilization GDP dependent	47 gdp[c] + ppi50[c] -> 47 gtp[c] + pppi[c]	SGRAN_2972	SGRAN_2972	Ppk	Inorganic polyphosphates metabolism	0	0	1000	0	3	2.7.4.1
PPK50r	polyphosphate kinase PolyP synthesis	47 atp[c] + pppi[c] <=> 47 adp[c] + ppi50[c]	SGRAN_2972	SGRAN_2972	Ppk	Inorganic polyphosphates metabolism	1	-1000	1000	0	3	2.7.4.1
PPKr	polyphosphate kinase	atp[c] + pi[c] <=> adp[c] + ppi[c]	SGRAN_2972	SGRAN_2972	Ppk	Inorganic polyphosphates metabolism	1	-1000	1000	0	3	2.7.4.1
PPM	phosphopentomutase	r1p[c] <=> r5p[c]	SGRAN_0355	SGRAN_0355		Alternate Carbon Ribose Metabolism	1	-1000	1000	0		5.4.2.7
PPNCL2	phosphopantothenate cysteine ligase	cys_L[c] + ctp[c] + 4ppan[c] -> h[c] + ppi[c] + cmp[c] + 4ppcys[c]	SGRAN_0722	SGRAN_0722		Cofactor and Prosthetic Group Biosynthesis Pantothenate and CoA Biosynthesis	0	0	1000	0	3	6.3.2.5
PPND	prephenate dehydrogenase	nad[c] + pphn[c] -> nadh[c] + co2[c] + 34hpp[c]	SGRAN_2583	SGRAN_2583		Phenylalanine Tyrosine Tryptophan Biosynthesis	0	0	1000	0	4	1.3.1.12
PPNDH	prephenate dehydratase	h[c] + pphn[c] -> co2[c] + h2o[c] + phpyr[c]	SGRAN_1311	SGRAN_1311		Phenylalanine Tyrosine Tryptophan Biosynthesis	0	0	1000	0	3	4.2.1.51
PPPGO	protoporphyrinogen oxidase (aerobic)	1.5 o2[c] + pppg9[c] -> 3 h2o[c] + ppp9[c]	SGRAN_0253	SGRAN_0253		Cofactor and Prosthetic Group Biosynthesis, Porphyrin and Chlorophyll Metabolism	0	0	1000	0	1	1.3.3.4
PPPGO3	protoporphyrinogen oxidase (anaerobic)	fum[c] + pppg9[c] -> 3 succ[c] + ppp9[c]	SGRAN_0253	SGRAN_0253		Cofactor and Prosthetic Group Biosynthesis	0	0	1000	0	1
PPPNDO	Phenylpropanoate Dioxygenase	h[c] + nadh[c] + o2[c] + pppn[c] -> nad[c] + cechddd[c]	((SGRAN_1577 or SGRAN_2796) and (SGRAN_1578 or SGRAN_2795) and SGRAN_2802 and SGRAN_1587)	SGRAN_2802 SGRAN_1577 SGRAN_2796 SGRAN_1578 SGRAN_2795 SGRAN_1587	hcaEF (y otros)	Aromatic Compounds Degradation	0	0	1000	0	1
PPPNt2rpp	3-phenylpropionate transport via proton symport, reversible (periplasm)	h[p] + pppn[p] <=> h[c] + pppn[c]				Transport Inner Membrane	1	-1000	1000	0	1
PPPNtex	3-phenylpropionate transport via diffusion (extracellular to periplasm)	pppn[e] <=> pppn[p]				Transport Outer Membrane	1	-1000	1000	0	1
PPS	phosphoenolpyruvate synthase	h2o[c] + atp[c] + pyr[c] -> 2 h[c] + pi[c] + amp[c] + pep[c]	SGRAN_0573	SGRAN_0573		Glycolysis	0	0	1000	0	4	2.7.9.2
PRAGS	phosphoribosylglycinamide synthetase	atp[c] + gly[c] + pram[c] -> h[c] + adp[c] + pi[c] + gar[c]	SGRAN_3945	SGRAN_3945		Purine Metabolism	0	0	1000	0	4	6.3.4.13
PRAGSr	phosphoribosylglycinamide synthase	atp[c] + gly[c] + pram[c] <=> h[c] + adp[c] + pi[c] + gar[c]	SGRAN_3945	SGRAN_3945		Purine and Pyrimidine Biosynthesis	1	-1000	1000	0	3	6.3.4.13
PRAIi	phosphoribosylanthranilate isomerase irreversible	pran[c] -> 2cpr5p[c]	SGRAN_2278	SGRAN_2278		Phenylalanine Tyrosine Tryptophan Biosynthesis	0	0	1000	0	4	5.3.1.24
PRAIS	phosphoribosylaminoimidazole synthase	atp[c] + fpram[c] -> 2 h[c] + adp[c] + pi[c] + air[c]	SGRAN_2975	SGRAN_2975		Purine Metabolism	0	0	1000	0	4	6.3.3.1
PRAMPC	phosphoribosyl AMP cyclohydrolase	h2o[c] + prbamp[c] -> prfp[c]	SGRAN_2325	SGRAN_2325		Histidine Metabolism	0	0	1000	0	4	3.5.4.19
PRASCSi	phosphoribosylaminoimidazolesuccinocarboxamide synthase	atp[c] + asp_L[c] + 5aizc[c] -> h[c] + adp[c] + pi[c] + 25aics[c]	SGRAN_0794	SGRAN_0794		Purine Metabolism	0	0	1000	0	4	6.3.2.3
PRATPP	phosphoribosyl ATP pyrophosphatase	h2o[c] + prbatp[c] -> h[c] + ppi[c] + prbamp[c]	SGRAN_3928	SGRAN_3928		Histidine Metabolism	0	0	1000	0	3	3.6.1.31
PRFGS	phosphoribosylformylglycinamidine synthase	h2o[c] + atp[c] + gln_L[c] + fgam[c] -> h[c] + adp[c] + pi[c] + glu_L[c] + fpram[c]	SGRAN_0969	SGRAN_0969		Purine Metabolism	0	0	1000	0	3	6.3.5.3
PRMICI	1 5 phosphoribosyl 5 5 phosphoribosylamino methylideneamino imidazole 4 carboxamide isomerase	prfp[c] <=> prlp[c]	SGRAN_3684	SGRAN_3684		Histidine Metabolism	1	-1000	1000	0	4	5.3.1.16
PROD2	Proline dehydrogenase	fad[c] + pro_L[c] -> h[c] + fadh2[c] + 1pyr5c[c]	SGRAN_3970	SGRAN_3970		Arginine and Proline Metabolism	0	0	1000	0	3	1.5.99.8
PROt2rpp	L-proline reversible transport via proton symport (periplasm)	h[p] + pro_L[p] <=> h[c] + pro_L[c]	SGRAN_2351	SGRAN_2351		Transport, Inner Membrane	1	-1000	1000	0	2
PROtex	L proline transport via diffusion extracellular to periplasm	pro_L[e] <=> pro_L[p]				Transport Outer Membrane	1	-1000	1000	0	1
PROTRS	Prolyl-tRNA synthetase	atp[c] + pro_L[c] + trnapro[c] -> amp[c] + ppi[c] + protrna[c]	SGRAN_2013	SGRAN_2013	ProS	tRNA Charging	0	0	1000	0	3	6.1.1.15
PRPPS	phosphoribosylpyrophosphate synthetase	atp[c] + r5p[c] <=> h[c] + amp[c] + prpp[c]	(SGRAN_0338 or SGRAN_2818)	SGRAN_0338 SGRAN_2818		Alternate Carbon Ribose Metabolism	1	-1000	1000	0	4	2.7.6.1
PSCVT	3 phosphoshikimate 1 carboxyvinyltransferase	pep[c] + skm5p[c] <=> pi[c] + 3psme[c]	SGRAN_2583	SGRAN_2583		Phenylalanine Tyrosine Tryptophan Biosynthesis	1	-1000	1000	0	4	2.5.1.19
PSD140	Phosphatidylserine decarboxylase n C140	h[c] + ps140[c] -> co2[c] + pe140[c]	SGRAN_2767	SGRAN_2767	Psd	Glycerophospholipid Metabolism	0	0	1000	0	1	4.1.1.65
PSD160	Phosphatidylserine decarboxylase (n-C16:0)	h[c] + ps160[c] -> co2[c] + pe160[c]	SGRAN_2767	SGRAN_2767	Psd	Glycerophospholipid Metabolism	0	0	1000	0	1	4.1.1.65
PSD161	Phosphatidylserine decarboxylase (n-C16:1)	h[c] + ps161[c] -> co2[c] + pe161[c]	SGRAN_2767	SGRAN_2767	Psd	Glycerophospholipid Metabolism	0	0	1000	0	1	4.1.1.65
PSD180	Phosphatidylserine decarboxylase (n-C18:0)	h[c] + ps180[c] -> co2[c] + pe180[c]	SGRAN_2767	SGRAN_2767	Psd	Glycerophospholipid Metabolism	0	0	1000	0	1	4.1.1.65
PSD181	Phosphatidylserine decarboxylase (n-C18:1)	h[c] + ps181[c] -> co2[c] + pe181[c]	SGRAN_2767	SGRAN_2767	Psd	Glycerophospholipid Metabolism	0	0	1000	0	1	4.1.1.65
PSERT	phosphoserine transaminase	glu_L[c] + 3php[c] -> akg[c] + pser_L[c]	SGRAN_1305	SGRAN_1305		Glycine Serine and threonine metabolism	0	0	1000	0	2	2.6.1.52
PSP_L	phosphoserine phosphatase L serine	h2o[c] + pser_L[c] -> pi[c] + ser_L[c]	SGRAN_2631	SGRAN_2631		Glycine Serine and threonine metabolism	0	0	1000	0	2	3.1.3.3
PSSA140	Phosphatidylserine syntase n C140	ser_L[c] + cdpdtdecg[c] -> h[c] + cmp[c] + ps140[c]	SGRAN_2766	SGRAN_2766	PssA	Glycerophospholipid Metabolism	0	0	1000	0	2	2.7.8.8
PSSA160	Phosphatidylserine syntase (n-C16:0)	ser_L[c] + cdpdhdecg[c] -> h[c] + cmp[c] + ps160[c]	SGRAN_2766	SGRAN_2766	PssA	Glycerophospholipid Metabolism	0	0	1000	0	2	2.7.8.8
PSSA161	Phosphatidylserine syntase (n-C16:1)	ser_L[c] + cdpdhdec9eg[c] -> h[c] + cmp[c] + ps161[c]	SGRAN_2766	SGRAN_2766	PssA	Glycerophospholipid Metabolism	0	0	1000	0	2	2.7.8.8
PSSA180	Phosphatidylserine syntase (n-C18:0)	ser_L[c] + cdpdodecg[c] -> h[c] + cmp[c] + ps180[c]	SGRAN_2766	SGRAN_2766	PssA	Glycerophospholipid Metabolism	0	0	1000	0	2	2.7.8.8
PSSA181	Phosphatidylserine syntase (n-C18:1)	ser_L[c] + cdpdodec11eg[c] -> h[c] + cmp[c] + ps181[c]	SGRAN_2766	SGRAN_2766	PssA	Glycerophospholipid Metabolism	0	0	1000	0	2	2.7.8.8
PTA2	Phosphate acetyltransferase	pi[c] + ppcoa[c] -> coa[c] + ppap[c]	SGRAN_0651	SGRAN_0651		Alternate Carbon Propanoate Metabolism	0	0	1000	0	1
PTPATi	pantetheine phosphate adenylyltransferase	h[c] + atp[c] + pan4p[c] -> ppi[c] + dpcoa[c]	SGRAN_0973	SGRAN_0973		Cofactor and Prosthetic Group Biosynthesis Pantothenate and CoA Biosynthesis	0	0	1000	0	3	2.7.7.3
PTRCabcpp	putrescine transport via ABC system periplasm	h2o[c] + atp[c] + ptrc[p] -> h[c] + adp[c] + pi[c] + ptrc[c]	(SGRAN_1102 and SGRAN_1103 and SGRAN_1104 and SGRAN_1105)	SGRAN_1102 SGRAN_1103 SGRAN_1104 SGRAN_1105		Transport ABC system	0	0	1000	0	1
PTRCtex	putrescine transport via diffusion extracellular to periplasm	ptrc[e] <=> ptrc[p]				Transport Outer Membrane	1	-1000	1000	0	1
PUTA3	puta3	nad[c] + h2o[c] + glu5sa[c] -> 2 h[c] + nadh[c] + glu_L[c]	SGRAN_3970	SGRAN_3970		Glutamate Metabolism	0	0	1000	0	4	1.5.1.12(obsolet) 1.2.1.88
PYAM5PO	pyridoxamine 5 phosphate oxidase	o2[c] + h2o[c] + pyam5p[c] -> nh4[c] + h2o2[c] + pydx5p[c]	SGRAN_1353	SGRAN_1353	PdxH	Cofactor and Prosthetic Group Biosynthesis Vitamin B6 Metabolism	0	0	1000	0	3	1.4.3.5
PYK	pyruvate kinase	h[c] + adp[c] + pep[c] -> atp[c] + pyr[c]	SGRAN_1236	SGRAN_1236		Gluconeogenesis	0	0	1000	0	4	2.7.1.40
PYNP2r	pyrimidine nucleoside phosphorylase uracil	pi[c] + uri[c] <=> ura[c] + r1p[c]				Pyrimidine Metabolism	1	-1000	1000	0	1
QMO2	quinol monooxygenase (Ubiquinol-8)	2 o2[c] + q8h2[c] -> 2 h[c] + q8[c] + 2 o2s[c]	SGRAN_1780	SGRAN_1780		Unassigned	0	0	1000	0	1
QOR1	epoxyqueuosine reductase trnahis	h[c] + nadh[c] + trnahisqo[c] -> nad[c] + h2o[c] + trnahisq[c]	SGRAN_0247	SGRAN_0247		Cofactor and Prosthetic Group Biosynthesis Queuosine biosynthesis	0	0	1000	0	3
QOR2	epoxyqueuosine reductase trnatyr	h[c] + nadh[c] + trnatyrqo[c] -> nad[c] + h2o[c] + trnatyrq[c]	SGRAN_0247	SGRAN_0247		Cofactor and Prosthetic Group Biosynthesis Queuosine biosynthesis	0	0	1000	0	3
QOR3	epoxyqueuosine reductase trnaasp	h[c] + nadh[c] + trnaaspqo[c] -> nad[c] + h2o[c] + trnaaspq[c]	SGRAN_0247	SGRAN_0247		Cofactor and Prosthetic Group Biosynthesis Queuosine biosynthesis	0	0	1000	0	3
QUEA1	S adenosylmethioninetRNA ribosyltransferase isomerase trnahis	amet[c] + trnahis_preq34[c] -> 2 h[c] + ade[c] + met_L[c] + trnahisqo[c]	SGRAN_0975	SGRAN_0975	QueA	Cofactor and Prosthetic Group Biosynthesis Queuosine biosynthesis	0	0	1000	0	3
QUEA2	S adenosylmethioninetRNA ribosyltransferase isomerase trnatyr	amet[c] + trnatyr_preq34[c] -> 2 h[c] + ade[c] + met_L[c] + trnatyrqo[c]	SGRAN_0975	SGRAN_0975	QueA	Cofactor and Prosthetic Group Biosynthesis Queuosine biosynthesis	0	0	1000	0	3
QUEA3	S adenosylmethioninetRNA ribosyltransferase isomerase trnaasp	amet[c] + trnaasp_preq34[c] -> 2 h[c] + ade[c] + met_L[c] + trnaaspqo[c]	SGRAN_0975	SGRAN_0975	QueA	Cofactor and Prosthetic Group Biosynthesis Queuosine biosynthesis	0	0	1000	0	3
QULNS	quinolinate synthase	iasp[c] + dhap[c] -> 2 h2o[c] + pi[c] + quln[c]	SGRAN_1256	SGRAN_1256		Cofactor and Prosthetic Group Biosynthesis Nicotinamide Biosynthesis	0	0	1000	0	3
RBFK	riboflavin kinase	atp[c] + ribflv[c] -> h[c] + adp[c] + fmn[c]	SGRAN_3907	SGRAN_3907	RibF	Cofactor and Prosthetic Group Biosynthesis, Riboflavin Metabolism	0	0	1000	0	2	2.7.1.26
RBFSa	riboflavin synthase	db4p[c] + 4r5au[c] -> 2 h2o[c] + pi[c] + dmlz[c]	SGRAN_0366	SGRAN_0366	RibE	Cofactor and Prosthetic Group Biosynthesis Riboflavin Metabolism	0	0	1000	0	3	2.5.1.9
RBFSb	riboflavin synthase	2 dmlz[c] -> ribflv[c] + 4r5au[c]	SGRAN_0375	SGRAN_0375		Cofactor and Prosthetic Group Biosynthesis	0	0	1000	0	3	2.5.1.9
RHA40tex	R 3 Hydroxy acid transport diffusion C40 extracellular to periplasm	bhb[p] <=> bhb[e]				Transport Outer Membrane	1	-1000	1000	0	1
RHA40tpp	R 3 Hydroxy acid transport diffusion C40 periplasm	bhb[p] <=> bhb[c]				Transport Inner Membrane	1	-1000	1000	0	1
RHACOAE40	R hydroxy acyl CoA thioesterase C40	h2o[c] + 3hbcoa_R[c] -> h[c] + coa[c] + bhb[c]	SGRAN_3100	SGRAN_3100		PHBs Metabolism	0	0	1000	0	1
RNDR1	ribonucleoside-diphosphate reductase (ADP)	adp[c] + trdrd[c] -> h2o[c] + trdox[c] + dadp[c]	(SGRAN_3659 and SGRAN_3660)	SGRAN_3659 SGRAN_3660		Purine Metabolism	0	0	1000	0	2	1.17.4.1
RNDR2	ribonucleoside-diphosphate reductase (GDP)	gdp[c] + trdrd[c] -> h2o[c] + trdox[c] + dgdp[c]	(SGRAN_3659 and SGRAN_3660)	SGRAN_3659 SGRAN_3660		Purine Metabolism	0	0	1000	0	2	1.17.4.1
RNDR3	ribonucleoside-diphosphate reductase (CDP)	trdrd[c] + cdp[c] -> h2o[c] + trdox[c] + dcdp[c]	(SGRAN_3659 and SGRAN_3660)	SGRAN_3659 SGRAN_3660		Pyrimidine Metabolism	0	0	1000	0	2	1.17.4.1
RNDR4	ribonucleoside-diphosphate reductase (UDP)	trdrd[c] + udp[c] -> h2o[c] + trdox[c] + dudp[c]	(SGRAN_3659 and SGRAN_3660)	SGRAN_3659 SGRAN_3660		Pyrimidine Metabolism	0	0	1000	0	2	1.17.4.1
RPE	ribulose 5 phosphate 3 epimerase	ru5p_D[c] <=> xu5p_D[c]	SGRAN_3701	SGRAN_3701		Pentose Phosphate Pathway	1	-1000	1000	0	4	5.1.3.1
RPI	ribose-5-phosphate isomerase	r5p[c] <=> ru5p_D[c]	SGRAN_2437	SGRAN_2437		Pentose Phosphate Pathway	1	-1000	1000	0	4	5.3.1.6
RZ5PP	alpha-ribazole 5-phosphate phosphatase	h2o[c] + 5prdmbz[c] -> pi[c] + rdmbzi[c]	SGRAN_3617	SGRAN_3617		Cofactor and Prosthetic Group Biosynthesis Porphyrin and Chlorophyll Metabolism	0	0	1000	0	3
S3HDDCOAD	(S) 3 hydroxydecanedioyl-CoA dehydrogenase	nad[c] + s3hddcoa[c] -> h[c] + nadh[c] + 3oxoddcoa[c]				Fatty Acid Metabolism	0	0	1000	0	1			Microbiology. 2005 Mar;151(Pt 3):727-36. The pimFABCDE operon from Rhodopseudomonas palustris mediates dicarboxylic acid degradation and participates in anaerobic benzoate degradation. Harrison FH1, Harwood CS.
S3HODCOAD	(S) 3 hydroxyoctanedioyl CoA dehydrogenase	nad[c] + s3hodcoa[c] -> h[c] + nadh[c] + 3oxoodcoa[c]				Fatty Acid Metabolism	0	0	1000	0	1			Microbiology. 2005 Mar;151(Pt 3):727-36. The pimFABCDE operon from Rhodopseudomonas palustris mediates dicarboxylic acid degradation and participates in anaerobic benzoate degradation. Harrison FH1, Harwood CS.
SADH	Succinylarginine dihydrolase	2 h[c] + 2 h2o[c] + sucarg[c] -> co2[c] + 2 nh4[c] + sucorn[c]	SGRAN_2747	SGRAN_2747		Arginine and Proline Metabolism	0	0	1000	0	3	2.6.1.69
SADT	sulfate adenylyltransferase	h[c] + atp[c] + so4[c] -> ppi[c] + aps[c]	(SGRAN_2310 and SGRAN_2309)	SGRAN_2310 SGRAN_2309		Sulfur Metabolism	0	0	1000	0	3	2.7.7.4
SADT2	Sulfate adenyltransferase	h2o[c] + atp[c] + gtp[c] + so4[c] -> pi[c] + ppi[c] + gdp[c] + aps[c]	(SGRAN_2309 and SGRAN_2310)	SGRAN_2310 SGRAN_2309		Cysteine Metabolism	0	0	1000	0	2
SBACOAD	sebacyl-coa dehydrogenase	fad[c] + sbacoa[c] -> fadh2[c] + tsbacoa[c]				Fatty Acid Metabolism	0	0	1000	0	1			Microbiology. 2005 Mar;151(Pt 3):727-36. The pimFABCDE operon from Rhodopseudomonas palustris mediates dicarboxylic acid degradation and participates in anaerobic benzoate degradation. Harrison FH1, Harwood CS.
SBACOAL	sebacic acid coa ligase	h[p] + atp[c] + coa[c] + sba[p] -> h[c] + amp[c] + ppi[c] + sbacoa[c]				Fatty Acid Metabolism	0	0	1000	0	1			Microbiology. 2005 Mar;151(Pt 3):727-36. The pimFABCDE operon from Rhodopseudomonas palustris mediates dicarboxylic acid degradation and participates in anaerobic benzoate degradation. Harrison FH1, Harwood CS.
SBAex	Sebacic acid diffusion	sba[e] <=> sba[p]				Transport Outer Membrane	1	-1000	1000	0	1
SCYSSL	S sulfo L cysteine sulfite lyase	2 gthrd[c] + scys_L[c] <=> h[c] + cys_L[c] + so3[c] + gthox[c]				Cysteine Metabolism	1	-1000	1000	0	1
SDPDS	succinyl-diaminopimelate desuccinylase	h2o[c] + sl26da[c] -> succ[c] + 26dap_LL[c]	SGRAN_0737	SGRAN_0737		Lysine Biosynthesis	0	0	1000	0	4	3.5.1.18
SDPTA	succinyldiaminopimelate transaminase	akg[c] + sl26da[c] <=> glu_L[c] + sl2a6o[c]	SGRAN_2115	SGRAN_2115		Lysine Biosynthesis	1	-1000	1000	0	4	2.6.1.17
SERAT	serine O acetyltransferase	accoa[c] + ser_L[c] <=> coa[c] + acser[c]	SGRAN_2405	SGRAN_2405		Cysteine Metabolism	1	-1000	1000	0	3	2.3.1.30
SERD_L	L serine deaminase	ser_L[c] -> nh4[c] + pyr[c]	SGRAN_1122	SGRAN_1122		Glycine Serine and threonine metabolism	0	0	1000	0	3	4.3.1.17
SERPT	serine palmitoyltransferase	h[c] + pmtcoa[c] + ser_L[c] -> co2[c] + 3dsphgn[c] + coa[c]	SGRAN_1009	SGRAN_1009	Spt	Sphingolipid Metabolism	0	0	1000	0	1	2.3.1.50		The Serine Palmitoyltransferase from Sphingomonas wittichii RW1: An Interesting Link to an Unusual Acyl Carrier Protein. Raman et al. (2010). Published online in Wiley InterScience (www.interscience.wiley.com). DOI 10.1002/bip.21482
SERTRS	Seryl tRNA synthetase	atp[c] + ser_L[c] + trnaser[c] -> amp[c] + ppi[c] + sertrna[c]	SGRAN_1669	SGRAN_1669	SerS	tRNA Charging	0	0	1000	0	3	6.1.1.11
SFGTHi	S Formylglutathione hydralase	h2o[c] + Sfglutth[c] -> h[c] + for[c] + gthrd[c]	SGRAN_1128	SGRAN_1128		Formaldehyde Metabolism	0	0	1000	0	3	3.1.2.12
SGDS	Succinylglutamate desuccinylase	h2o[c] + sucglu[c] -> glu_L[c] + succ[c]				Arginine and Proline Metabolism	0	0	1000	0	1
SGSAD	Succinylglutamic semialdehyde dehydrogenase	nad[c] + h2o[c] + sucgsa[c] -> 2 h[c] + nadh[c] + sucglu[c]	SGRAN_2472	SGRAN_2472		Arginine and Proline Metabolism	0	0	1000	0	3
SHCHD2	sirohydrochlorin dehydrogenase NAD	nad[c] + dscl[c] -> h[c] + nadh[c] + scl[c]	SGRAN_2475	SGRAN_2475	CysG	Cofactor and Prosthetic Group Biosynthesis Porphyrin and Chlorophyll Metabolism	0	0	1000	0	2
SHCHF	sirohydrochlorin ferrochelatase	fe2[c] + scl[c] -> 3 h[c] + sheme[c]	SGRAN_2475	SGRAN_2475	CysG	Cofactor and Prosthetic Group Biosynthesis Porphyrin and Chlorophyll Metabolism	0	0	1000	0	2
SHK3D	shikimate dehydrogenase	h[c] + nadph[c] + 3dhsk[c] -> nadp[c] + skm[c]	SGRAN_0277	SGRAN_0277		Phenylalanine Tyrosine Tryptophan Biosynthesis	0	0	1000	0	4	1.1.1.25
SHK3Dr	shikimate dehydrogenase	h[c] + nadph[c] + 3dhsk[c] <=> nadp[c] + skm[c]	SGRAN_0277	SGRAN_0277		Phenylalanine Tyrosine Tryptophan Biosynthesis	1	-1000	1000	0	4	1.1.1.25
SHKK	shikimate kinase	atp[c] + skm[c] -> h[c] + adp[c] + skm5p[c]	SGRAN_3637	SGRAN_3637		Phenylalanine Tyrosine Tryptophan Biosynthesis	0	0	1000	0	4	2.7.1.71
SHSL1	O succinylhomoserine lyase L cysteine	cys_L[c] + suchms[c] -> h[c] + succ[c] + cyst_L[c]	SGRAN_1803	SGRAN_1803		Cysteine Metabolism	0	0	1000	0	3	4.2.99.9
SHSL2	O succinylhomoserine lyase H2S	h2s[c] + suchms[c] -> h[c] + hcys_L[c] + succ[c]	SGRAN_2006	SGRAN_2006		Methionine Metabolism	0	0	1000	0	3	4.2.99.9
SHSL3	O succinylhomoserine lyase methanethiol	suchms[c] + ch4s[c] -> h[c] + succ[c] + met_L[c]	SGRAN_1803	SGRAN_1803		Methionine Metabolism	0	0	1000	0	1
Sink_phbg	phbg sink reaction	phbg[c] <=>				Modeling	1	-1000	1000	0	1
SO2tex	SO2 transport via diffusion extracellular to periplasm	so2[e] <=> so2[p]				Transport Outer Membrane	1	-1000	1000	0	1
SO2tpp	SO2 transport via diffusion periplasm	so2[p] <=> so2[c]				Transport Inner Membrane	1	-1000	1000	0	1
SO4t2pp	sulfate transport in via proton symport (periplasm to cytoplasm)	h[p] + so4[p] -> h[c] + so4[c]	SGRAN_0606	SGRAN_0606		Inorganic Ion Transport and Metabolism	0	0	1000	0	1
SO4tex	sulfate transport via diffusion extracellular to periplasm	so4[e] <=> so4[p]				Transport Outer Membrane	1	-1000	1000	0	1
SOTA	Succinylornithine transaminase	akg[c] + sucorn[c] -> glu_L[c] + sucgsa[c]	SGRAN_2115	SGRAN_2115		Arginine and Proline Metabolism	0	0	1000	0	3
SPODM	superoxide dismutase	2 h[c] + 2 o2s[c] -> o2[c] + h2o2[c]	SGRAN_1121	SGRAN_1121		Unassigned	0	0	1000	0	2	1.15.1.1
SSALx	succinate-semialdehyde dehydrogenase (NAD)	nad[c] + h2o[c] + sucsal[c] -> 2 h[c] + nadh[c] + succ[c]	SGRAN_2794	SGRAN_2794		Glutamate Metabolism	0	0	1000	0	1	1.2.1.24
SSALy	succinate semialdehyde dehydrogenase NADP	h2o[c] + nadp[c] + sucsal[c] -> 2 h[c] + nadph[c] + succ[c]	(SGRAN_3293 or SGRAN_3346)	SGRAN_3293 SGRAN_3346		Glutamate Metabolism	0	0	1000	0	4	1.2.1.16
SUCD4	succinate dehydrogenase	fadh2[c] + q8[c] <=> fad[c] + q8h2[c]	((SGRAN_3422 or SGRAN_2785) and (SGRAN_3423 or SGRAN_2786) and SGRAN_1964)	SGRAN_3422 SGRAN_2785 SGRAN_3423 SGRAN_2786 SGRAN_1964		Fatty Acid Metabolism	1	-1000	1000	0	3
SUCDi	succinate dehydrogenase irreversible	q8[c] + succ[c] -> fum[c] + q8h2[c]	(SGRAN_3366 and SGRAN_3367 and SGRAN_3368 and SGRAN_0928)	SGRAN_3366 SGRAN_3367 SGRAN_3368 SGRAN_0928		TCA Cycle	0	0	1000	0	3	1.3.5.1
SUCOAS	succinyl CoA synthetase ADP forming	atp[c] + coa[c] + succ[c] <=> adp[c] + succoa[c] + pi[c]	(SGRAN_3424 and SGRAN_0933)	SGRAN_3424 SGRAN_0933		TCA Cycle	1	-1000	1000	0	4	6.2.1.5
SULRi	sulfite reductase (NADPH2)	5 h[c] + 3 nadph[c] + so3[c] -> 3 h2o[c] + 3 nadp[c] + h2s[c]	((SGRAN_0386 or SGRAN_2477) and SGRAN_0385)	SGRAN_0386 SGRAN_0385 SGRAN_2477		Cysteine Metabolism	0	0	1000	0	3	1.8.2.2
T2DECAI	trans-2-decenoyl-ACP isomerase	tdec2eACP[c] <=> cdec3eACP[c]			FabA	Fatty Acid Biosynthesis	1	-1000	1000	0	2			The Family Sphingomonadaceae. Stefanie P. Glaeser . Peter Kampfer. Institute of Applied Microbiology, Justus-Liebig University Giessen, Giessen, Germany (2014)
T2OCOAH	trans_2_octenedioyl_CoA hydratase	h2o[c] + t2octdcoa[c] -> s3hodcoa[c]				Fatty Acid Metabolism	0	0	1000	0	1			Microbiology. 2005 Mar;151(Pt 3):727-36. The pimFABCDE operon from Rhodopseudomonas palustris mediates dicarboxylic acid degradation and participates in anaerobic benzoate degradation. Harrison FH1, Harwood CS.
TALA	transaldolase	g3p[c] + s7p[c] <=> e4p[c] + f6p[c]	SGRAN_3643	SGRAN_3643		Pentose Phosphate Pathway	1	-1000	1000	0	4	2.2.1.2
TAUDO	Taurine dioxygenase	o2[c] + akg[c] + taur[c] -> h[c] + co2[c] + aacald[c] + so3[c] + succ[c]	SGRAN_1935	SGRAN_1935		Sulfur Metabolism	0	0	1000	0	2	1.14.11.17
TAURabcpp	taurine transport via ABC system periplasm	h2o[c] + atp[c] + taur[p] -> h[c] + adp[c] + pi[c] + taur[c]	(SGRAN_3557 and SGRAN_3554 and SGRAN_3555)	SGRAN_3557 SGRAN_3554 SGRAN_3555		Transport ABC system	0	0	1000	0	1
TAURtex	taurine transport via diffusion extracellular to periplasm	taur[e] <=> taur[p]				Transport Outer Membrane	1	-1000	1000	0	1
TCYNTtex	Thiocyanate transport via diffusion extracellular to periplasm	tcynt[e] <=> tcynt[p]				Transport Outer Membrane	1	-1000	1000	0	1
TCYNTtpp	Thiocyanate transport via diffusion periplasm to periplasm	tcynt[p] <=> tcynt[c]	SGRAN_s0001	SGRAN_s0001		Transport Inner Membrane	1	-1000	1000	0	1
TDHACOAH	trans_2,3_didehydroadipoyl_CoA hydratase	h2o[c] + tdhadplcoa[c] -> 3hadplcoa[c]				Fatty Acid Metabolism	0	0	1000	0	1			Microbiology. 2005 Mar;151(Pt 3):727-36. The pimFABCDE operon from Rhodopseudomonas palustris mediates dicarboxylic acid degradation and participates in anaerobic benzoate degradation. Harrison FH1, Harwood CS.
TDP	thiamin pyrophosphatase	h2o[c] + thmpp[c] -> h[c] + pi[c] + thmmp[c]	SGRAN_1692	SGRAN_1692	RdgB	Cofactor and Prosthetic Group Biosynthesis Thiamine Metabolism	0	0	1000	0	3	3.6.1.15
TGTASE1	tRNA guanosine34 transglycosylase trnahis	preq1[c] + trnahis[c] -> gua[c] + trnahis_preq34[c]	SGRAN_0979	SGRAN_0979	Tgt	Cofactor and Prosthetic Group Biosynthesis Queuosine biosynthesis	0	0	1000	0	3	2.4.2.29
TGTASE2	tRNA guanosine34 transglycosylase trnatyr	preq1[c] + trnatyr[c] -> gua[c] + trnatyr_preq34[c]	SGRAN_0979	SGRAN_0979	Tgt	Cofactor and Prosthetic Group Biosynthesis Queuosine biosynthesis	0	0	1000	0	3	2.4.2.29
TGTASE3	tRNA guanosine34 transglycosylase trnaasp	trnaasp[c] + preq1[c] -> gua[c] + trnaasp_preq34[c]	SGRAN_0979	SGRAN_0979	Tgt	Cofactor and Prosthetic Group Biosynthesis Queuosine biosynthesis	0	0	1000	0	3	2.4.2.29
THD2pp	NAD(P) transhydrogenase (periplasm)	nadh[c] + 2 h[p] + nadp[c] -> nad[c] + 2 h[c] + nadph[c]	(SGRAN_2093 and SGRAN_2092 and SGRAN_2091)	SGRAN_2093 SGRAN_2092 SGRAN_2091		Oxidative Phosphorylation	0	0	1000	0	2	1.6.1.1		Energy-transducing nicotinamide nucleotide transhydrogenase: Nucleotide sequences of the genes and predicted amino acid sequences of the subunits of the enzyme from Rhodospirillum rubrum. Mutsuo Yamaguchi (1994)
THDPS	tetrahydrodipicolinate succinylase	h2o[c] + succoa[c] + thdp[c] -> coa[c] + sl2a6o[c]	SGRAN_0289	SGRAN_0289		Lysine Biosynthesis	0	0	1000	0	4	2.3.1.117
THFAT	Tetrahydrofolate aminomethyltransferase	h2o[c] + methf[c] -> h[c] + 5fthf[c]	SGRAN_2438	SGRAN_2438		Cofactor and Prosthetic Group Biosynthesis One Carbon pool by folate	0	0	1000	0	3	2.1.2.10
THFGLUS	Tetrahydrofolate:L-glutamate gamma-ligase (ADP-forming)	atp[c] + glu_L[c] + thf[c] <=> h[c] + adp[c] + pi[c] + thfglu[c]	SGRAN_2285	SGRAN_2285		Alternate Carbon Metabolism	1	-1000	1000	0	1
THIORDXi	hydrogen peroxide reductase thioredoxin	h2o2[c] + trdrd[c] -> 2 h2o[c] + trdox[c]	((SGRAN_0995 and SGRAN_3461) or (SGRAN_0995 and SGRAN_0625))	SGRAN_3461 SGRAN_0625 SGRAN_0995		Unassigned	0	0	1000	0	2
THNDOX	Tetralin ring hydroxylating dioxygenase	h[c] + nadh[c] + o2[c] + thn[c] -> nad[c] + 12dhhhn[c]	(SGRAN_2795 and SGRAN_2796 and SGRAN_2802 and SGRAN_2803)	SGRAN_2802 SGRAN_2803 SGRAN_2796 SGRAN_2795	ThnA1A2A3A4	Aromatic Compounds Degradation, Tetralin degradation	0	0	1000	0	4			Moreno-Ruiz E, Hernaez MJ, Martinez-Perez O, Santero E. J Bacteriol (2003) 185(6): 2026-30.
THNex	THN diffusion	thn[e] <=> thn[p]				Transport Outer Membrane	1	-1000	1000	0	1
THNpp	THN transport	h[p] + thn[p] <=> h[c] + thn[c]				Transport Inner Membrane	1	-1000	1000	0	1
THRA2i	L-allo-Threonine Aldolase	athr_L[c] -> acald[c] + gly[c]	SGRAN_2438	SGRAN_2438		Threonine and Lysine Metabolism	0	0	1000	0	2	4.1.2.5
THRA2r	L allo Threonine Aldolase	athr_L[c] <=> acald[c] + gly[c]	SGRAN_1286	SGRAN_1286		Glycine Serine and threonine metabolism	1	-1000	1000	0	3	4.1.2.5
THRAi	Threonine aldolase	thr_L[c] -> acald[c] + gly[c]	SGRAN_2438	SGRAN_2438		Threonine and Lysine Metabolism	0	0	1000	0	2	4.1.2.5
THRAr	Threonine Aldolase	thr_L[c] <=> acald[c] + gly[c]	SGRAN_1286	SGRAN_1286		Glycine Serine and threonine metabolism	1	-1000	1000	0	3	4.1.2.5
THRD_L	L-threonine deaminase	thr_L[c] -> nh4[c] + 2obut[c]	SGRAN_1151 or SGRAN_1983	SGRAN_1151 SGRAN_1983		Valine Leucine, and Isoleucine Metabolism	0	0	1000	0	3	4.3.1.19
THRPD	threonine-phosphate decarboxylase	h[c] + thrp[c] -> co2[c] + applp[c]	SGRAN_4157	SGRAN_4157		Porphyrin and chlorophyll metabolism	0	0	1000	0	1	4.1.1.81
THRPS	threonine-phosphate synthase	atp[c] + thr_L[c] -> h[c] + adp[c] + thrp[c]				Porphyrin and chlorophyll metabolism	0	0	1000	0	1
THRS	threonine synthase	h2o[c] + phom[c] -> pi[c] + thr_L[c]	SGRAN_3020	SGRAN_3020		Glycine Serine and threonine metabolism	0	0	1000	0	3	4.2.3.1
THRTRS	Threonyl tRNA synthetase	atp[c] + thr_L[c] + trnathr[c] -> amp[c] + ppi[c] + thrtrna[c]	SGRAN_1384	SGRAN_1384	ThrS	tRNA Charging	0	0	1000	0	3	6.1.1.3
THZPSN	thiazole phosphate synthesis	atp[c] + cys_L[c] + tyr_L[c] + dxyl5p[c] -> h[c] + co2[c] + h2o[c] + ala_L[c] + 4hba[c] + amp[c] + ppi[c] + 4mpetz[c]	(SGRAN_3066 and SGRAN_3068 and SGRAN_2434)	SGRAN_2434 SGRAN_3066 SGRAN_3068	ThiG+ThiS+IscS	Cofactor and Prosthetic Group Biosynthesis, Thiamine Metabolism	0	0	1000	0	1
TKT1	transketolase	r5p[c] + xu5p_D[c] <=> g3p[c] + s7p[c]	SGRAN_2157	SGRAN_2157		Pentose Phosphate Pathway	1	-1000	1000	0	4	2.2.1.1
TKT2	transketolase	e4p[c] + xu5p_D[c] <=> g3p[c] + f6p[c]	SGRAN_2157	SGRAN_2157		Pentose Phosphate Pathway	1	-1000	1000	0	4	2.2.1.1
TMDK1	thymidine kinase (ATP:thymidine)	atp[c] + thymd[c] -> h[c] + adp[c] + dtmp[c]	SGRAN_3392	SGRAN_3392		Nucleotide Salvage Pathway	0	0	1000	0	2	2.7.1.21
TMDPP	thymidine phosphorylase	pi[c] + thymd[c] <=> thym[c] + 2dr1p[c]	(SGRAN_2817 or SGRAN_0586)	SGRAN_2817 SGRAN_0586		Pyrimidine Metabolism	1	-1000	1000	0	1	2.4.2.4
TMDS	thymidylate synthase	mlthf[c] + dump[c] -> dhf[c] + dtmp[c]	SGRAN_2142	SGRAN_2142		Nucleotide Salvage Pathway	0	0	1000	0	3	2.1.1.45
TMPK	thiamine-phosphate kinase	atp[c] + thmmp[c] -> adp[c] + thmpp[c]	SGRAN_1681	SGRAN_1681	ThiL	Cofactor and Prosthetic Group Biosynthesis, Thiamine Metabolism	0	0	1000	0	2	2.7.4.16
TMPPP	thiamine phosphate diphosphorylase	h[c] + 2mahmp[c] + 4mpetz[c] -> ppi[c] + thmmp[c]	SGRAN_2163	SGRAN_2163	ThiE	Cofactor and Prosthetic Group Biosynthesis Thiamine Metabolism	0	0	1000	0	3	2.5.1.3
TNTHAC1	2 4 6 dinitrotoluene meisenheimer dihydrideTNT derived hydroxylamines condensation	4hadnt[c] + tntmdh[c] -> h2o[c] + 35dnta[c] + no2[c]	SGRAN_s0001	SGRAN_s0001		Xenobiotic tolerance	0	0	1000	0	1
TNTHAC2	2 4 6 dinitrotoluene meisenheimer dihydrideTNT derived hydroxylamines condensation	tntmdh[c] + 2hadnt[c] -> h2o[c] + 2m35mdntha[c] + no2[c]	SGRAN_s0001	SGRAN_s0001		Xenobiotic tolerance	0	0	1000	0	1
TNTR1	TNT nitroreductase 4 Hydroxylamino 2 6 dinitrotoluene	h[c] + 2 nadph[c] + tnt[c] -> h2o[c] + 2 nadp[c] + 4hadnt[c]	SGRAN_0373 or SGRAN_0827 or SGRAN_0459	SGRAN_0373 SGRAN_0827 SGRAN_0459	XenB	Xenobiotic tolerance	0	0	1000	0	1
TNTR2	TNT nitroreductase 2 Hydroxylamino 4 6 dinitrotoluene	h[c] + 2 nadph[c] + tnt[c] -> h2o[c] + 2 nadp[c] + 2hadnt[c]	SGRAN_0373 or SGRAN_0827 or SGRAN_0459	SGRAN_0373 SGRAN_0827 SGRAN_0459	XenB	Xenobiotic tolerance	0	0	1000	0	1
TNTR3	TNT nitroreductase Meisenheimer monohydride complex forming	h[c] + nadph[c] + 2 tnt[c] -> nadp[c] + 2 tntmmh[c]	SGRAN_0373 or SGRAN_0459	SGRAN_0373 SGRAN_0459	XenB	Xenobiotic tolerance	0	0	1000	0	1
TNTR4	TNT nitroreductase Meisenheimer dihydride complex forming	h[c] + nadph[c] + 2 tntmmh[c] -> nadp[c] + 2 tntmdh[c]	SGRAN_0373 or SGRAN_0459	SGRAN_0373 SGRAN_0459	XenB	Xenobiotic tolerance	0	0	1000	0	1
TNTtex	Trinitrotoluene transport via diffusion extracellular to periplasm irreversible	tnt[e] -> tnt[p]				Transport Outer Membrane	0	0	1000	0	1
TNTtpp	Trinitrotoluene transport via diffusion periplasm to cytosol irreversible	tnt[p] -> tnt[c]				Transport Inner Membrane	0	0	1000	0	1
TPI	triose phosphate isomerase	dhap[c] <=> g3p[c]	SGRAN_1951	SGRAN_1951		Gluconeogenesis	1	-1000	1000	0	4	5.3.1.1
TRDR	thioredoxin reductase NADPH	h[c] + nadph[c] + trdox[c] -> nadp[c] + trdrd[c]	((SGRAN_3461 and SGRAN_2739) or (SGRAN_2739 and SGRAN_0625))	SGRAN_3461 SGRAN_0625 SGRAN_2739		Pyrimidine Metabolism	0	0	1000	0	4	1.8.1.9
TRPO2	Tryptophan 2,3-dioxygenase	o2[c] + trp_L[c] <=> Lfmkynr[c]	SGRAN_3415	SGRAN_3415		Aromatic Compounds Degradation	1	-1000	1000	0	2
TRPS1	tryptophan synthase indoleglycerol phosphate	ser_L[c] + 3ig3p[c] -> h2o[c] + trp_L[c] + g3p[c]	(SGRAN_2282 and SGRAN_2280)	SGRAN_2282 SGRAN_2280		Phenylalanine Tyrosine Tryptophan Biosynthesis	0	0	1000	0	4	4.2.1.20
TRPS2	tryptophan synthase indole	ser_L[c] + indole[c] -> h2o[c] + trp_L[c]	(SGRAN_2282 and SGRAN_2280)	SGRAN_2282 SGRAN_2280		Phenylalanine Tyrosine Tryptophan Biosynthesis	0	0	1000	0	4	4.2.1.20
TRPS3	tryptophan synthase indoleglycerol phosphate	3ig3p[c] -> g3p[c] + indole[c]	(SGRAN_2282 and SGRAN_2280)	SGRAN_2282 SGRAN_2280		Phenylalanine Tyrosine Tryptophan Biosynthesis	0	0	1000	0	4	4.2.1.20
TRPt2rpp	L-tryptophan reversible transport via proton symport (periplasm)	h[p] + trp_L[p] <=> h[c] + trp_L[c]	SGRAN_3564	SGRAN_3564		Transport, Inner Membrane	1	-1000	1000	0	1
TRPtex	L tryptophan transport via diffusion extracellular to periplasm	trp_L[e] <=> trp_L[p]				Transport Outer Membrane	1	0	1000	0	1
TRPTRS	Tryptophanyl-tRNA synthetase	atp[c] + trp_L[c] + trnatrp[c] -> amp[c] + ppi[c] + trptrna[c]	SGRAN_0731	SGRAN_0731	TrpS	tRNA Charging	0	0	1000	0	3	6.1.1.2
TRSARr	tartronate semialdehyde reductase	h[c] + nadh[c] + 2h3oppan[c] <=> nad[c] + glyc_R[c]	SGRAN_1150	SGRAN_1150		Glyoxylate and dicarboxylate metabolism	1	-1000	1000	0	1	1.1.1.60
TSBACOAH	trans sebacyl-coa hydratase	h2o[c] + tsbacoa[c] -> s3hddcoa[c]				Fatty Acid Metabolism	0	0	1000	0	1			Microbiology. 2005 Mar;151(Pt 3):727-36. The pimFABCDE operon from Rhodopseudomonas palustris mediates dicarboxylic acid degradation and participates in anaerobic benzoate degradation. Harrison FH1, Harwood CS.
TSULabcpp	thiosulfate transport via ABC system periplasm	h2o[c] + atp[c] + tsul[p] -> h[c] + adp[c] + pi[c] + tsul[c]				Transport ABC system	0	0	1000	0	1
TSULtex	thiosulfate transport via diffusion extracellular to periplasm	tsul[e] <=> tsul[p]				Transport Outer Membrane	1	-1000	1000	0	1
TYRt2rpp	L-tyrosine reversible transport via proton symport (periplasm)	h[p] + tyr_L[p] <=> h[c] + tyr_L[c]	SGRAN_3564	SGRAN_3564		Transport, Inner Membrane	1	-1000	1000	0	1
TYRTA	tyrosine transaminase	akg[c] + tyr_L[c] <=> 34hpp[c] + glu_L[c]	SGRAN_3427 or SGRAN_0828	SGRAN_3427 SGRAN_0828		Aromatic Compounds Degradation, Homogentisate pathway	1	-1000	1000	0	1	2.6.1.5		KEGG: http://www.genome.jp/dbget-bin/www_bget?ec:2.6.1.1
TYRtex	L tyrosine transport via diffusion extracellular to periplasm	tyr_L[e] <=> tyr_L[p]				Transport Outer Membrane	1	-1000	1000	0	1
TYRTRS	tyrosyl-tRNA synthetase	atp[c] + tyr_L[c] + trnatyr[c] -> amp[c] + ppi[c] + tyrtrna[c]	SGRAN_3162	SGRAN_3162		tRNA Charging	0	0	1000	0	3	6.1.1.1
UAAGDS	UDP-N-acetylmuramoyl-L-alanyl-D-glutamyl-meso-2,6-diaminopimelate synthetase	atp[c] + 26dap_M[c] + uamag[c] -> h[c] + adp[c] + pi[c] + ugmd[c]	SGRAN_1478	SGRAN_1478	MurE	Cell Envelope Biosynthesis, Peptidoglycan Biosynthesis	0	0	1000	0	2	6.3.2.13
UACMAMO	UDP-N-acetyl-D-mannosamine oxidoreductase	2 nad[c] + h2o[c] + uacmam[c] -> 3 h[c] + 2 nadh[c] + uacmamu[c]	SGRAN_2383	SGRAN_2383		Cell Envelope Biosynthesis	0	0	1000	0	2
UAG2E	UDP N acetylglucosamine 2 epimerase	uacgam[c] <=> uacmam[c]	SGRAN_2382	SGRAN_2382		Cell Envelope Biosynthesis	1	-1000	1000	0	3	5.1.3.14
UAGCVT	UDP N acetylglucosamine 1 carboxyvinyltransferase	pep[c] + uacgam[c] -> pi[c] + uaccg[c]	SGRAN_1288	SGRAN_1288	MurA	Cell Envelope Biosynthesis	0	0	1000	0	3	32.5.1.7
UAGDP	UDP N acetylglucosamine diphosphorylase	h[c] + utp[c] + acgam1p[c] -> ppi[c] + uacgam[c]	SGRAN_2106	SGRAN_2106		Cell Envelope Biosynthesis O antigen Biosynthesis	0	0	1000	0	3	2.7.7.23
UAGPT3	UDP-N-acetylglucosamine-N-acetylmuramyl-(pentapeptide)pyrophosphoryl-undecaprenol N-acetylglucosamine transferase	uagmda[c] + uacgam[c] -> h[c] + uaagmda[c] + udp[c]	SGRAN_1483	SGRAN_1483	MurG	Cell Envelope Biosynthesis, Peptidoglycan Biosynthesis	0	0	1000	0	2
UAMAGS	UDP-N-acetylmuramoyl-L-alanyl-D-glutamate synthetase	atp[c] + glu_D[c] + uama[c] -> h[c] + adp[c] + pi[c] + uamag[c]	SGRAN_1481	SGRAN_1481	MurD	Cell Envelope Biosynthesis	0	0	1000	0	2	6.3.2.9
UAMAS	UDP N acetylmuramoyl L alanine synthetase	atp[c] + ala_L[c] + uamr[c] -> h[c] + adp[c] + pi[c] + uama[c]	SGRAN_1484 or SGRAN_1457	SGRAN_1484 SGRAN_1457	MurC	Cell Envelope Biosynthesis	0	0	1000	0	3	6.3.2.8
UAPGR	UDP-N-acetylenolpyruvoylglucosamine reductase	h[c] + nadph[c] + uaccg[c] -> nadp[c] + uamr[c]	SGRAN_1485	SGRAN_1485	MurB	Cell Envelope Biosynthesis	0	0	1000	0	2	1.1.1.158
UDCPDP	undecaprenyl diphosphatase	h2o[c] + udcpdp[c] -> h[c] + pi[c] + udcpp[c]	SGRAN_1554	SGRAN_1554		Cell Envelope Biosynthesis Peptidoglycan Biosynthesis	0	0	1000	0	3	3.6.1.27
UDCPDPS	Undecaprenyl diphosphate synthase	8 ipdp[c] + frdp[c] -> 8 ppi[c] + udcpdp[c]	SGRAN_2760	SGRAN_2760	UppS	Cofactor and Prosthetic Group Biosynthesis Terpenoid backbone biosynthesis	0	0	1000	0	3
UDPG4E	UDPglucose 4 epimerase	udpg[c] <=> udpgal[c]	SGRAN_2360	SGRAN_2360	GalE	Cell Envelope Biosynthesis	1	-1000	1000	0	2
UDPGD	UDPglucose 6-dehydrogenase	2 nad[c] + h2o[c] + udpg[c] -> 3 h[c] + 2 nadh[c] + udpglcur[c]	SGRAN_3992	SGRAN_3992		Cell Envelope Biosynthesis	0	0	1000	0	2	1.1.1.22
UGMDDS	UDP-N-acetylmuramoyl-L-alanyl-D-glutamyl-meso-2,6-diaminopimeloyl-D-alanyl-D-alanine synthetase	atp[c] + alaala[c] + ugmd[c] -> h[c] + adp[c] + pi[c] + ugmda[c]	SGRAN_1479	SGRAN_1479	MurF	Cell Envelope Biosynthesis, Peptidoglycan Biosynthesis	0	0	1000	0	2	6.3.2.15
UM3PL	UDP N acetylmuramateL alanyl gamma D glutamyl meso diaminopimelate ligase	atp[c] + LalaDgluMdap[c] + uamr[c] -> h[c] + adp[c] + pi[c] + ugmd[c]				Cell Envelope Biosynthesis Peptidoglycan Biosynthesis	0	0	1000	0	1
UM4PCP	UDP N acetylmuramoyl L alanyl D gamma glutamyl meso 2 6 diaminopimelate D alanine L D carboxypeptidase	h2o[c] + um4p[c] -> ala_D[c] + ugmd[c]				Cell Envelope Biosynthesis Peptidoglycan Biosynthesis	0	0	1000	0
UM4PL	UDP N acetylmuramateL alanyl gamma D glutamyl meso diaminopimelate D alanine ligase	atp[c] + LalaDgluMdapDala[c] + uamr[c] -> h[c] + adp[c] + pi[c] + um4p[c]				Cell Envelope Biosynthesis Peptidoglycan Biosynthesis	0	0	1000	0
UMPK	UMP kinase	atp[c] + ump[c] <=> adp[c] + udp[c]	SGRAN_2584 or SGRAN_2762	SGRAN_2584 SGRAN_2762		Pyrimidine Metabolism	1	-1000	1000	0	4	2.7.4.14
UPP3MT	uroporphyrinogen methyltransferase	2 amet[c] + uppg3[c] -> h[c] + 2 ahcys[c] + dscl[c]	SGRAN_2475	SGRAN_2475	CysG	Cofactor and Prosthetic Group Biosynthesis Porphyrin and Chlorophyll Metabolism	0	0	1000	0	2	2.1.1.107
UPP3S	uroporphyrinogen-III synthase	hmbil[c] -> h2o[c] + uppg3[c]	SGRAN_0239	SGRAN_0239		Cofactor and Prosthetic Group Biosynthesis Porphyrin and Chlorophyll Metabolism	0	0	1000	0	1	4.2.1.75
UPPDC1	uroporphyrinogen decarboxylase uroporphyrinogen III	4 h[c] + uppg3[c] -> 4 co2[c] + cpppg3[c]	SGRAN_0274	SGRAN_0274	HemE	Cofactor and Prosthetic Group Biosynthesis Porphyrin and Chlorophyll Metabolism	0	0	1000	0	3	4.1.1.37
URCN	urocanase	h2o[c] + urcan[c] -> 4izp[c]	SGRAN_3304	SGRAN_3304		Histidine Metabolism	0	0	1000	0	4	4.2.1.49
URIDK2r	uridylate kinase dUMP	atp[c] + dump[c] <=> adp[c] + dudp[c]	SGRAN_2762	SGRAN_2762		Pyrimidine Metabolism	1	-1000	1000	0	4
VALDHr	Valine dehydrogenase	nad[c] + h2o[c] + val_L[c] <=> h[c] + nadh[c] + nh4[c] + 3mob[c]	SGRAN_2658 or SGRAN_3000	SGRAN_2658 SGRAN_3000		Valine Leucine and Isoleucine Metabolism	1	-1000	1000	0	4	1.4.1.9
VALTA	valine transaminase	akg[c] + val_L[c] <=> glu_L[c] + 3mob[c]	SGRAN_1033	SGRAN_1033		Valine leucine and isoleucine degradation	1	-1000	1000	0	4	2.6.1.42
VALTRS	Valyl tRNA synthetase	atp[c] + val_L[c] + trnaval[c] -> amp[c] + ppi[c] + valtrna[c]	SGRAN_2387	SGRAN_2387	ValS	tRNA Charging	0	0	1000	0	3	6.1.1.9
VCOAD	acyl CoA dehydrogenase pentanoyl CoA	fad[c] + ptcoa[c] <=> fadh2[c] + pt2coa[c]	SGRAN_4076	SGRAN_4076		Fatty Acid Metabolism	1	-1000	1000	0	2	1.3.99.2
VECOAH	3 hydroxyacyl CoA dehydratase 3 hydroxypentanoyl CoA	3hptcoa[c] <=> h2o[c] + pt2coa[c]	SGRAN_1427 or SGRAN_4074	SGRAN_4074 SGRAN_1427		Fatty Acid Metabolism	1	-1000	1000	0	2	4.2.1.17
VNDH_2	vanillinNAD oxidoreductase 4hbald	nad[c] + h2o[c] + 4hbald[c] -> 2 h[c] + nadh[c] + 4hbz[c]	SGRAN_3293	SGRAN_3293		Aromatic Compounds Degradation B Ketoadipate pathway	0	0	1000	0	1
ZN2abcpp	Zinc Zn2 ABC transporter efflux periplasm	h2o[c] + atp[c] + zn2[c] -> h[c] + adp[c] + pi[c] + zn2[p]	SGRAN_4193 or SGRAN_4185	SGRAN_4185 SGRAN_4193		Heavy Metal Tolerance	0	0	1000	0	2
ZN2t4pp	zinc transport out via antiport periplasm	h[p] + zn2[c] + k[p] -> h[c] + k[c] + zn2[p]	SGRAN_4196	SGRAN_4196		Heavy Metal Tolerance	0	0	1000	0	2
Zn2tex	zinc Zn2 transport via diffusion extracellular to periplasm	zn2[e] <=> zn2[p]				Transport Outer Membrane	1	-1000	1000	0	1
ZN2tpp	zinc transport in via permease (no H+)	zn2[p] -> zn2[c]				Heavy Metal Tolerance	0	0	1000	0	1

## Sheet: S4_metabolites
Metabolite name	Metabolite description	Metabolite neutral formula	Metabolite charged formula	Metabolite charge	Metabolite Compartment	Metabolite KEGGID	Metabolite PubChemID	Metabolite CheBI ID	Metabolite Inchi String	Metabolite Smile
nad[c]	Nicotinamide_adenine_dinucleotide		C21H26N7O14P2	-1
12dhhhn[c]	cis_1,2_dihydroxy_1,2,5,6,7,8_hexahydronaphthalene		C10H14O2	0
h[c]	H		H	1
nadh[c]	Nicotinamide_adenine_dinucleotide___reduced		C21H27N7O14P2	-2
12dht[c]	1,2_dihydroxy_5,6,7,8_tetrahydronaphthalene		C10H12O2	0
o2[c]	O2		O2	0
ochbda[c]	4_(2_Oxocyclohexyl)_2_hydroxy_buta_2,4_dienoate		C10H11O4	-1
dded3coa[c]	cis_dodedec_3_enoyl_CoAdodedecenoyl_CoA__n_C121d3CoA_		C33H52N7O17P3S	-4
dd2coa[c]	trans_Dodec_2_enoyl_CoA		C33H52N7O17P3S	-4
h[p]	H		H	1
25dkglcn[p]	2,5_diketo_D_gluconate		C6H7O7	-1
25dkglcn[c]	2,5_diketo_D_gluconate		C6H7O7	-1
25dkglcn[e]	2,5_diketo_D_gluconate		C6H7O7	-1
2a3c6smald[c]	2_amino_3_carboxymuconate_6_semialdehyde		C7H5NO5	-2
co2[c]	CO2		CO2	0
2a6smald[c]	2_aminomuconate_6_semialdehyde		C6H6NO3	-1
2agpg160[c]	2_Acyl_sn_glycero_3_phosphoglycerol__n_C160_		C22H44O9P1	-1
palmACP[c]	Palmitoyl_ACP__n_C160ACP_		C27H51N2O8PRS	-1
ACP[c]	acyl_carrier_protein		C11H21N2O7PRS	-1
pg160[c]	Phosphatidylglycerol__dihexadecanoyl__n_C160_		C38H74O10P1	-1
2agpg161[c]	2_Acyl_sn_glycero_3_phosphoglycerol__n_C161_		C22H42O9P1	-1
hdeACP[c]	cis_hexadec_9_enoyl_acyl_carrier_protein__n_C161_		C27H49N2O8PRS	-1
pg161[c]	Phosphatidylglycerol__dihexadec_9_enoyl__n_C161_		C38H70O10P1	-1
2agpg180[c]	2_Acyl_sn_glycero_3_phosphoglycerol__n_C180_		C24H48O9P1	-1
ocdcaACP[c]	Octadecanoyl_ACP__n_C180ACP_		C29H55N2O8PRS	-1
pg180[c]	Phosphatidylglycerol__dioctadecanoyl__n_C180_		C42H82O10P1	-1
2agpg181[c]	2_Acyl_sn_glycero_3_phosphoglycerol__n_C181_		C24H46O9P1	-1
octeACP[c]	cis_octadec_11_enoyl_acyl_carrier_protein__n_C181_		C29H53N2O8PRS	-1
pg181[c]	Phosphatidylglycerol__dioctadec_11_enoyl__n_C181_		C42H78O10P1	-1
2agpe160[c]	2_Acyl_sn_glycero_3_phosphoethanolamine__n_C160_		C21H44NO7P1	0
pe160[c]	phosphatidylethanolamine__dihexadecanoyl__n_C160_		C37H74N1O8P1	0
2agpe161[c]	2_Acyl_sn_glycero_3_phosphoethanolamine__n_C161_		C21H42NO7P1	0
pe161[c]	phosphatidylethanolamine__dihexadec_9enoyl__n_C161_		C37H70N1O8P1	0
2agpe180[c]	2_Acyl_sn_glycero_3_phosphoethanolamine__n_C180_		C23H48NO7P1	0
pe180[c]	phosphatidylethanolamine__dioctadecanoyl__n_C180_		C41H82N1O8P1	0
2agpe181[c]	2_Acyl_sn_glycero_3_phosphoethanolamine__n_C181_		C23H46NO7P1	0
pe181[c]	phosphatidylethanolamine__dioctadec_11_enoyl__n_C181_		C41H78N1O8P1	0
2ddecg3p[p]	2_dodecanoyl_sn_glycerol 3_phosphate		C15H30O7P1	-1
2ddecg3p[c]	2_dodecanoyl_sn_glycerol 3_phosphate		C15H30O7P1	-1
2tdecg3p[p]	2_tetradecanoyl_sn_glycerol 3_phosphate		C17H34O7P1	-1
2tdecg3p[c]	2_tetradecanoyl_sn_glycerol 3_phosphate		C17H34O7P1	-1
2tdec7eg3p[p]	2_tetradec_7_enoyl_sn_glycerol 3_phosphate		C17H32O7P1	-1
2tdec7eg3p[c]	2_tetradec_7_enoyl_sn_glycerol 3_phosphate		C17H32O7P1	-1
2hdecg3p[p]	2_hexadecanoyl_sn_glycerol 3_phosphate		C19H38O7P1	-1
2hdecg3p[c]	2_hexadecanoyl_sn_glycerol 3_phosphate		C19H38O7P1	-1
2hdec9eg3p[p]	2_hexadec_9_enoyl_sn_glycerol 3_phosphate		C19H36O7P1	-1
2hdec9eg3p[c]	2_hexadec_9_enoyl_sn_glycerol 3_phosphate		C19H36O7P1	-1
2odecg3p[p]	2_octadecanoyl_sn_glycerol 3_phosphate		C21H42O7P1	-1
2odecg3p[c]	2_octadecanoyl_sn_glycerol 3_phosphate		C21H42O7P1	-1
2odec11eg3p[p]	2_octadec_11_enoyl_sn_glycerol 3_phosphate		C21H40O7P1	-1
2odec11eg3p[c]	2_octadec_11_enoyl_sn_glycerol 3_phosphate		C21H40O7P1	-1
2agpe160[p]	2_Acyl_sn_glycero_3_phosphoethanolamine__n_C160_		C21H44NO7P1	0
2agpe161[p]	2_Acyl_sn_glycero_3_phosphoethanolamine__n_C161_		C21H42NO7P1	0
2agpe180[p]	2_Acyl_sn_glycero_3_phosphoethanolamine__n_C180_		C23H48NO7P1	0
2agpe181[p]	2_Acyl_sn_glycero_3_phosphoethanolamine__n_C181_		C23H46NO7P1	0
2agpg160[p]	2_Acyl_sn_glycero_3_phosphoglycerol__n_C160_		C22H44O9P1	-1
2agpg161[p]	2_Acyl_sn_glycero_3_phosphoglycerol__n_C161_		C22H42O9P1	-1
2agpg180[p]	2_Acyl_sn_glycero_3_phosphoglycerol__n_C180_		C24H48O9P1	-1
2agpg181[p]	2_Acyl_sn_glycero_3_phosphoglycerol__n_C181_		C24H46O9P1	-1
h2o[c]	H2O		H2O	0
2amimuc[c]	2_aminomuconate		C6H5NO4	-2
nh4[c]	Ammonium		H4N	1
oxalc[c]	4_oxalocrotonate		C6H4O5	-2
atp[c]	ATP		C10H12N5O13P3	-4
2dhglcn[c]	2_Dehydro_D_gluconate		C6H9O7	-1
adp[c]	ADP		C10H12N5O10P2	-3
6p2dhglcn[c]	6_Phospho_2_dehydro_D_gluconate		C6H11O10P	0
2dhglcn[p]	2_Dehydro_D_gluconate		C6H9O7	-1
2dhglcn[e]	2_Dehydro_D_gluconate		C6H9O7	-1
34hpp[c]	3__4_Hydroxyphenyl_pyruvate		C9H7O4	-1
hgentis[c]	Homogentisate		C8H7O4	-1
ala_L[c]	L_Alanine		C3H7NO2	0
mmtsa[c]	S__Methylmalonate_semialdehyde		C4H5O3	-1
pyr[c]	Pyruvate		C3H3O3	-1
3aib[c]	L_3_Amino_isobutanoate		C4H9NO2	0
nadph[c]	Nicotinamide_adenine_dinucleotide_phosphate___reduced		C21H26N7O17P3	-4
3dsphgn[c]	3_Dehydrosphinganine		C18H38NO2	1
nadp[c]	Nicotinamide_adenine_dinucleotide_phosphate		C21H25N7O17P3	-3
sphgn[c]	Sphinganine		C18H40NO2	1
3hadplcoa[c]	3_hydroxyadipyl_CoA		C27H39N7O20P3S	-5
oxadpcoa[c]	3_Oxoadipyl_CoA		C27H37N7O20P3S	-5
3hdecACP[c]	R__3_Hydroxydecanoyl_acyl_carrier_protein		C21H39N2O9PRS	-1
tdec2eACP[c]	trans_Dec_2_enoyl_acyl_carrier_protein		C21H37N2O8PRS	-1
3hddecACP[c]	R__3_Hydroxydodecanoyl_acyl_carrier_protein		C23H43N2O9PRS	-1
tddec2eACP[c]	trans_Dodec_2_enoyl_acyl_carrier_protein		C23H41N2O8PRS	-1
3hcddec5eACP[c]	R__3_hydroxy_cis_dodec_5_enoyl_acyl_carrier_protein		C23H41N2O9PRS	-1
t3c5ddeceACP[c]	trans_3_cis_5_dodecenoyl_acyl_carrier_protein		C23H39N2O8PRS	-1
3hmrsACP[c]	R__3_Hydroxytetradecanoyl_acyl_carrier_protein		C25H47N2O9PRS	-1
tmrs2eACP[c]	trans_Tetradec_2_enoyl_acyl_carrier_protein		C25H45N2O8PRS	-1
3hcmrs7eACP[c]	R__3_hydroxy_cis_myristol_7_eoyl_acyl_carrier_protein		C25H45N2O9PRS	-1
t3c7mrseACP[c]	trans_3_cis_7_myristoleoyl_acyl_carrier_protein		C25H43N2O8PRS	-1
3hpalmACP[c]	R_3_hydroxypalmitoyl_acyl_carrier_protein		C27H51N2O9PRS	-1
tpalm2eACP[c]	trans_Hexadec_2_enoyl_acyl_carrier_protein		C27H49N2O8PRS	-1
3hcpalm9eACP[c]	R__3_hydroxy_cis_palm_9_eoyl_acyl_carrier_protein		C27H49N2O9PRS	-1
t3c9palmeACP[c]	trans_3_cis_9_palmitoleoyl_acyl_carrier_protein		C27H47N2O8PRS	-1
3hoctaACP[c]	R__3_Hydroxyoctadecanoyl_acyl_carrier_protein		C29H55N2O9PRS	-1
toctd2eACP[c]	trans_octadec_2_enoyl_acyl_carrier_protein		C29H53N2O8PRS	-1
3hcvac11eACP[c]	R__3_hydroxy_cis_vacc_11_enoyl_acyl_carrier_protein		C29H53N2O9PRS	-1
t3c11vaceACP[c]	trans_3_cis_11_vacceoyl_acyl_carrier_protein		C29H51N2O8PRS	-1
3haACP[c]	3R__3_Hydroxyacyl_acyl_carrier_protein		C15H27N2O9PRS	-1
but2eACP[c]	But_2_enoyl_acyl_carrier_protein		C15H25N2O8PRS	-1
3hhexACP[c]	R__3_Hydroxyhexanoyl_acyl_carrier_protein		C17H31N2O9PRS	-1
thex2eACP[c]	trans_Hex_2_enoyl_acyl_carrier_protein		C17H29N2O8PRS	-1
3hoctACP[c]	R__3_Hydroxyoctanoyl_acyl_carrier_protein		C19H35N2O9PRS	-1
toct2eACP[c]	trans_Oct_2_enoyl_acyl_carrier_protein		C19H33N2O8PRS	-1
b2coa[c]	Crotonoyl_CoA		C25H36N7O17P3S	-4
3hbcoa_R[c]	R__3_Hydroxybutanoyl_CoA		C25H38N7O18P3S	-4
3hibutcoa[c]	S__3_Hydroxyisobutyryl_CoA		C25H38N7O18P3S	-4
coa[c]	Coenzyme_A		C21H32N7O16P3S	-4
3hmp[c]	3_Hydroxy_2_methylpropanoate		C4H7O3	-1
3hpimcoa[c]	3_Hydroxypimelyl_CoA		C28H41N7O20P3S	-5
3opimcoa[c]	3_Oxopimeloyl_CoA		C28H44N7O20P3S	0
3hpppn[c]	3_(3_hydroxy_phenyl)propionate		C9H9O3	-1
dhpppn[c]	3_(2,3_Dihydroxyphenyl)propanoate		C9H9O4	-1
3hanthrn[c]	3_hydroxyanthranilate		C7H6NO3	-1
3odecACP[c]	3_Oxodecanoyl_acyl_carrier_protein		C21H37N2O9PRS	-1
3oddecACP[c]	3_Oxododecanoyl_acyl_carrier_protein		C23H41N2O9PRS	-1
3ocddec5eACP[c]	3_oxo_cis_dodec_5_enoyl_acyl_carrier_protein		C23H39N2O9PRS	-1
3omrsACP[c]	3_Oxotetradecanoyl_acyl_carrier_protein		C25H45N2O9PRS	-1
3ocmrs7eACP[c]	3_oxo_cis_myristol_7_eoyl_acyl_carrier_protein		C25H43N2O9PRS	-1
3opalmACP[c]	3_Oxohexadecanoyl_acyl_carrier_protein		C27H49N2O9PRS	-1
3ocpalm9eACP[c]	3_oxo_cis_palm_9_eoyl_acyl_carrier_protein		C27H47N2O9PRS	-1
3ooctdACP[c]	3_Oxooctadecanoyl_acyl_carrier_protein		C29H53N2O9PRS	-1
3ocvac11eACP[c]	3_oxo_cis_vacc_11_enoyl_acyl_carrier_protein		C29H51N2O9PRS	-1
actACP[c]	Acetoacetyl_ACP		C15H25N2O9PRS	-1
3ohexACP[c]	3_Oxohexanoyl_acyl_carrier_protein		C17H29N2O9PRS	-1
3ooctACP[c]	3_Oxooctanoyl_acyl_carrier_protein		C19H33N2O9PRS	-1
ocACP[c]	Octanoyl_ACP__n_C80ACP_		C19H35N2O8PRS	-1
malACP[c]	Malonyl_acyl_carrier_protein		C14H22N2O10PRS	-2
dcaACP[c]	Decanoyl_ACP__n_C100ACP_		C21H39N2O8PRS	-1
cdec3eACP[c]	cis_dec_3_enoyl_acyl_carrier_protein__n_C101_		C21H37N2O8PRS	-1
ddcaACP[c]	Dodecanoyl_ACP__n_C120ACP_		C23H43N2O8PRS	-1
cddec5eACP[c]	cis_dodec_5_enoyl_acyl_carrier_protein__n_C121_		C23H41N2O8PRS	-1
myrsACP[c]	Myristoyl_ACP__n_C140ACP_		C25H47N2O8PRS	-1
tdeACP[c]	cis_tetradec_7_enoyl_acyl_carrier_protein__n_C141_		C25H45N2O8PRS	-1
butACP[c]	Butyryl_ACP__n_C40ACP_		C15H27N2O8PRS	-1
hexACP[c]	Hexanoyl_ACP__n_C60ACP_		C17H31N2O8PRS	-1
accoa[c]	Acetyl_CoA		C23H34N7O17P3S	-4
succoa[c]	Succinyl_CoA		C25H35N7O19P3S	-5
3oxoddcoa[c]	3_oxodecanedioyl_CoA		C31H45N7O20P3S	-5
octdcoa[c]	octanedioyl_CoA		C29H43N7O19P3S	-5
3oxoodcoa[c]	3_oxooctanedioyl_CoA		C29H41N7O20P3S	-5
adplcoa[c]	adipoyl_CoA		C27H39N7O19P3S	-5
LalaDgluMdap[p]	L_alanine_D_glutamate_meso_2_6_diaminoheptanedioate		C15H25N4O8	-1
pi[c]	Phosphate		HO4P	-2
LalaDgluMdap[c]	L_alanine_D_glutamate_meso_2_6_diaminoheptanedioate		C15H25N4O8	-1
4hba[c]	4_Hydroxy_benzyl_alcohol		C7H8O2	0
4hbald[c]	4_Hydroxybenzaldehyde		C7H6O2	0
phthr[c]	O_Phospho_4_hydroxy_L_threonine		C4H8NO7P	-2
4hthr[c]	4_Hydroxy_L_threonine		C4H9NO4	0
op4en[c]	2_Oxopent_4_enoate		C5H5O3	-1
h2o[p]	H2O		H2O	0
LalaDgluMdapDala[p]	L_alanine_D_glutamate_meso_2_6_diaminoheptanedioate_D_alanine		C18H30N5O9	-1
ala_D[p]	D_Alanine		C3H7NO2	0
dad_5[c]	5__Deoxyadenosine		C10H13N5O3	0
ade[c]	Adenine		C5H5N5	0
5drib[c]	5__deoxyribose		C5H10O4	0
7oxoh[c]	7_oxoheptanoate		C7H11O3	-1
pime[c]	Pimelate		C7H10O4	-2
aacoa[c]	Acetoacetyl_CoA		C25H36N7O18P3S	-4
acac[c]	Acetoacetate		C4H5O3	-1
amp[c]	AMP		C10H12N5O7P	-2
ppi[c]	Diphosphate		HO7P2	-3
aact[c]	Aminoacetone		C3H8NO	1
h2o2[c]	Hydrogen_peroxide		H2O2	0
mthgxl[c]	Methylglyoxal		C3H4O2	0
akg[c]	2_Oxoglutarate		C5H4O5	-2
4abut[c]	4_Aminobutanoate		C4H9NO2	0
glu_L[c]	L_Glutamate		C5H8NO4	-1
sucsal[c]	Succinic_semialdehyde		C4H5O3	-1
ac[c]	Acetate		C2H3O2	-1
acald[c]	Acetaldehyde		C2H4O	0
gtp[c]	GTP		C10H12N5O14P3	-4
adocbip[c]	Adenosyl_cobinamide_phosphate		C58H83CoN16O14P	-1
agdpcbi[c]	Adenosine_GDP_cobinamide		C68H95CoN21O21P2	-1
hco3[c]	Bicarbonate		CHO3	-1
malcoa[c]	Malonyl_CoA		C24H33N7O19P3S	-5
acglu[c]	N_Acetyl_L_glutamate		C7H9NO5	-2
acg5p[c]	N_Acetyl_L_glutamyl_5_phosphate		C7H9NO8P	-3
2obut[c]	2_Oxobutanoate		C4H5O3	-1
2ahbut[c]	S__2_Aceto_2_hydroxybutanoate		C6H9O4	-1
alac_S[c]	S__2_Acetolactate		C5H7O4	-1
fad[c]	Flavin_adenine_dinucleotide_oxidized		C27H31N9O15P2	-2
hpcoa[c]	Heptanoyl_CoA		C28H44N7O17P3S	-4
fadh2[c]	Flavin_adenine_dinucleotide_reduced		C27H33N9O15P2	-2
hp2coa[c]	Hep_2_enoyl_CoA		C28H42N7O17P3S	-4
btcoa[c]	Butanoyl_CoA		C25H38N7O17P3S	-4
odecoa[c]	Octadecenoyl_CoA__n_C181CoA_		C39H64N7O17P3S	-4
ode2coa[c]	trans_cis_octadeca_2_9_dienoyl_CoA		C39H62N7O17P3S	-4
hdd7coa[c]	cis_hexadec_7_enoyl_CoA		C37H60N7O17P3S	-4
hdd7_2_coa[c]	trans_cis_hexadeca_2_7_dienoyl_CoA		C37H58N7O17P3S	-4
tded5coa[c]	cis_tetradec_5_enoyl_CoATetradecenoyl_CoA__n_C141d5CoA_		C35H56N7O17P3S	-4
tded5_2_coa[c]	trans_cis_tetradeca_2_5_dienoyl_CoA		C35H54N7O17P3S	-4
hxcoa[c]	Hexanoyl_CoA__n_C60CoA_		C27H42N7O17P3S	-4
hx2coa[c]	trans_Hex_2_enoyl_CoA		C27H40N7O17P3S	-4
occoa[c]	Octanoyl_CoA__n_C80CoA_		C29H46N7O17P3S	-4
oc2coa[c]	trans_Oct_2_enoyl_CoA		C29H44N7O17P3S	-4
dcacoa[c]	Decanoyl_CoA__n_C100CoA_		C31H50N7O17P3S	-4
dc2coa[c]	trans_Dec_2_enoyl_CoA		C31H48N7O17P3S	-4
ddcacoa[c]	Dodecanoyl_CoA__n_C120CoA_		C33H54N7O17P3S	-4
tdcoa[c]	Tetradecanoyl_CoA__n_C140CoA_		C35H58N7O17P3S	-4
td2coa[c]	trans_Tetradec_2_enoyl_CoA		C35H56N7O17P3S	-4
pmtcoa[c]	Palmitoyl_CoA__n_C160CoA_		C37H62N7O17P3S	-4
hdd2coa[c]	trans_Hexadec_2_enoyl_CoA		C37H60N7O17P3S	-4
stcoa[c]	Stearoyl_CoA__n_C180CoA_		C39H66N7O17P3S	-4
od2coa[c]	trans_Octadec_2_enoyl_CoA		C39H64N7O17P3S	-4
acACP[c]	Acetyl_ACP		C13H23N2O8PRS	-1
acorn[c]	N2_Acetyl_L_ornithine		C7H14N2O3	0
orn[c]	Ornithine		C5H13N2O2	1
cit[c]	Citrate		C6H5O7	-3
acon_C[c]	cis_Aconitate		C6H3O6	-3
icit[c]	Isocitrate		C6H5O7	-3
acg5sa[c]	N_Acetyl_L_glutamate_5_semialdehyde		C7H10NO4	-1
ddcap[c]	Dodecanoly_phosphate__n_C120_		C12H24O5P1	-1
ttdcap[c]	Tetradecanoyl_phosphate__n_C140_		C14H28O5P	-1
ttdceap[c]	Tetradecanoyl_phosphate__n_C141_		C14H26O5P	-1
hdcap[c]	Hexadecanoyl_phosphate__n_C160_		C16H32O5P	-1
hdceap[c]	Hexadecanoyl_phosphate__n_C161_		C16H30O5P	-1
ocdcap[c]	Octadecanoyl_phosphate__n_C180_		C18H36O5P	-1
ocdceap[c]	Octadecanoyl_phosphate__n_C181_		C18H34O5P	-1
apoACP[c]	apoprotein_acyl_carrier_protein		RHO	0
pap[c]	Adenosine_3__5__bisphosphate		C10H11N5O10P2	-4
ac[p]	Acetate		C2H3O2	-1
actn_R[c]	R__Acetoin		C4H8O2	0
ac[e]	Acetate		C2H3O2	-1
bhb[c]	R__3_Hydroxybutanoate		C4H7O3	-1
4adcho[c]	4_amino_4_deoxychorismate		C10H10NO5	-1
4abz[c]	4_Aminobenzoate		C7H6NO2	-1
adcobhex[c]	adenosyl_cobyric_acid		C55H76CoN15O11	0
appl[c]	1_Aminopropan_2_ol		C3H10NO	1
adocbi[c]	Adenosyl_cobinamide		C58H84CoN16O11	1
applp[c]	D_1_Aminopropan_2_ol_O_phosphate		C3H9NO4P	-1
chor[c]	chorismate		C10H8O6	-2
gln_L[c]	L_Glutamine		C5H10N2O3	0
adcobdam[c]	Adenosyl_cobyrinate_diamide		C55H68CoN11O15	-4
gdp[c]	GDP		C10H12N5O11P2	-3
adn[c]	Adenosine		C10H13N5O4	0
rdmbzi[c]	N1__alpha_D_ribosyl__5_6_dimethylbenzimidazole		C14H18N2O4	0
adocbl[c]	Adenosylcobalamin		C72H100CoN18O17P	0
gmp[c]	GMP		C10H12N5O8P	-2
tdhadplcoa[c]	trans_2,3_didehydroadipoyl_CoA		C27H37N7O19P3S	-5
adprib[c]	ADPribose		C15H21N5O14P2	-2
r5p[c]	alpha_D_Ribose_5_phosphate		C5H9O8P	-2
prpp[c]	5_Phospho_alpha_D_ribose_1_diphosphate		C5H8O14P3	-5
aps[c]	Adenosine_5__phosphosulfate		C10H12N5O10PS	-2
paps[c]	3__Phosphoadenylyl_sulfate		C10H11N5O13P2S	-4
dcamp[c]	N6__1_2_Dicarboxyethyl__AMP		C14H14N5O11P	-4
fum[c]	Fumarate		C4H2O4	-2
25aics[c]	S__2_5_Amino_1__5_phospho_D_ribosyl_imidazole_4_carboxamidosuccinate		C13H15N4O12P	-4
aicar[c]	5_Amino_1__5_Phospho_D_ribosyl_imidazole_4_carboxamide		C9H13N4O8P	-2
asp_L[c]	L_Aspartate		C4H6NO4	-1
imp[c]	IMP		C10H11N4O8P	-2
anhgm3p[c]	N_Acetyl_D_glucosamine_anhydrous_N_Acetylmuramyl_tripeptide		C34H52N6O19	-2
anhgm[c]	N_Acetyl_D_glucosamine_anhydrous_N_Acetylmuramic_acid		C19H29N2O12	-1
anhgm3p[p]	N_Acetyl_D_glucosamine_anhydrous_N_Acetylmuramyl_tripeptide		C34H52N6O19	-2
anhgm[p]	N_Acetyl_D_glucosamine_anhydrous_N_Acetylmuramic_acid		C19H29N2O12	-1
acgam[c]	N_Acetyl_D_glucosamine		C8H15NO6	0
anhm3p[c]	1_6_anhydrous_N_Acetylmuramyl_tripeptide		C26H39N5O14	-2
anhgm4p[c]	N_Acetyl_D_glucosamine_anhydrous_N_Acetylmuramyl_tetrapeptide		C37H57N7O20	-2
LalaDgluMdapDala[c]	L_alanine_D_glutamate_meso_2_6_diaminoheptanedioate_D_alanine		C18H30N5O9	-1
anhgm4p[p]	N_Acetyl_D_glucosamine_anhydrous_N_Acetylmuramyl_tetrapeptide		C37H57N7O20	-2
ala_D[c]	D_Alanine		C3H7NO2	0
anhm4p[c]	1_6_anhydrous_N_Acetylmuramyl_tetrapeptide		C29H44N6O15	-2
agm[p]	Agmatine		C5H16N4	2
agm[c]	Agmatine		C5H16N4	2
Ncbmpts[c]	N_Carbamoylputrescine		C5H13N3O	0
anhm[c]	1_6_anhydrous_N_Acetylmuramate		C11H16NO7	-1
agm[e]	Agmatine		C5H16N4	2
1ddecg3p[c]	1_dodecanoyl_sn_glycerol_3_phosphate		C15H29O7P1	-2
pa120[c]	1_2_didodecanoyl_sn_glycerol_3_phosphate		C27H51O8P1	-2
1tdecg3p[c]	1_tetradecanoyl_sn_glycerol_3_phosphate		C17H33O7P1	-2
pa140[c]	1_2_ditetradecanoyl_sn_glycerol_3_phosphate		C31H59O8P1	-2
1tdec7eg3p[c]	1_tetradec_7_enoyl_sn_glycerol_3_phosphate		C17H31O7P1	-2
pa141[c]	1_2_ditetradec_7_enoyl_sn_glycerol_3_phosphate		C31H55O8P1	-2
1hdecg3p[c]	1_hexadecanoyl_sn_glycerol_3_phosphate		C19H37O7P1	-2
pa160[c]	1_2_dihexadecanoyl_sn_glycerol_3_phosphate		C35H67O8P1	-2
1hdec9eg3p[c]	1_hexadec_9_enoyl_sn_glycerol_3_phosphate		C19H35O7P1	-2
pa161[c]	1_2_dihexadec_9_enoyl_sn_glycerol_3_phosphate		C35H63O8P1	-2
1odecg3p[c]	1_octadecanoyl_sn_glycerol_3_phosphate		C21H41O7P1	-2
pa180[c]	1_2_dioctadecanoyl_sn_glycerol_3_phosphate		C39H75O8P1	-2
1odec11eg3p[c]	1_octadec_11_enoyl_sn_glycerol_3_phosphate		C21H39O7P1	-2
pa181[c]	1_2_dioctadec_11_enoyl_sn_glycerol_3_phosphate		C39H71O8P1	-2
h[e]	H		H	1
ag[c]	silver		Ag	1
ag[e]	silver		Ag	1
ag[p]	silver		Ag	1
ahcys[c]	S_Adenosyl_L_homocysteine		C14H20N6O5S	0
hcys_L[c]	L_Homocysteine		C4H9NO2S	0
h2s[c]	Hydrogen_sulfide		H2S	0
achms[c]	O_Acetyl_L_homoserine		C6H11NO4	0
10fthf[c]	10_Formyltetrahydrofolate		C20H21N7O7	-2
thf[c]	5_6_7_8_Tetrahydrofolate		C19H21N7O6	-2
fprica[c]	5_Formamido_1__5_phospho_D_ribosyl_imidazole_4_carboxamide		C10H13N4O9P	-2
air[c]	5_amino_1__5_phospho_D_ribosyl_imidazole		C8H12N3O7P	-2
5caiz[c]	5_phosphoribosyl_5_carboxyaminoimidazole		C9H11N3O9P	-3
5aizc[c]	5_amino_1__5_phospho_D_ribosyl_imidazole_4_carboxylate		C9H11N3O9P	-3
lpam[c]	Lipoamide		C8H15NOS2	0
sdhlam[c]	S_Succinyldihydrolipoamide		C12H20NO4S2	-1
dhlam[c]	Dihydrolipoamide		C8H17NOS2	0
alaala[p]	D_Alanyl_D_alanine		C6H12N2O3	0
alaala[c]	D_Alanyl_D_alanine		C6H12N2O3	0
alahis[p]	L_alaninylhistidine		C9H14N4O3	0
alahis[c]	L_alaninylhistidine		C9H14N4O3	0
alahis[e]	L_alaninylhistidine		C9H14N4O3	0
alaleu[p]	L_alaninylleucine		C9H18N2O3	0
alaleu[c]	L_alaninylleucine		C9H18N2O3	0
alaleu[e]	L_alaninylleucine		C9H18N2O3	0
gly[c]	Glycine		C2H5NO2	0
5aop[c]	5_Amino_4_oxopentanoate		C5H9NO3	0
pydx5p[c]	Pyridoxal_5__phosphate		C8H8NO6P	-2
pyam5p[c]	Pyridoxamine_5__phosphate		C8H12N2O5P	-1
alathr[p]	L_alaninylthreonine		C7H14N2O4	0
alathr[c]	L_alaninylthreonine		C7H14N2O4	0
alathr[e]	L_alaninylthreonine		C7H14N2O4	0
alatrp[p]	L_alaninyltryptophan		C14H17N3O3	0
alatrp[c]	L_alaninyltryptophan		C14H17N3O3	0
alatrp[e]	L_alaninyltryptophan		C14H17N3O3	0
trnaala[c]	tRNA_Ala_		R	0
alatrna[c]	L_Alanyl_tRNA_Ala_		C3H6NOR	1
glyald[c]	D_Glyceraldehyde		C3H6O3	0
glyc[c]	Glycerol		C3H8O3	0
etoh[c]	Ethanol		C2H6O	0
fald[c]	Formaldehyde		CH2O	0
for[c]	Formate		CH1O2	-1
aacald[c]	Aminoacetaldehyde		C2H6NO	1
amet[c]	S_Adenosyl_L_methionine		C15H23N6O5S	1
8aonn[c]	8_Amino_7_oxononanoate		C9H17NO3	0
amob[c]	S_Adenosyl_4_methylthio_2_oxobutanoate		C15H19N5O6S	0
dann[c]	7_8_Diaminononanoate		C9H21N2O2	1
4ampm[c]	4_Amino_2_methyl_5_phosphomethylpyrimidine		C6H8N3O4P	-2
his_L[c]	L_Histidine		C6H9N3O2	0
leu_L[c]	L_Leucine		C6H13NO2	0
thr_L[c]	L_Threonine		C4H9NO3	0
trp_L[c]	L_Tryptophan		C11H12N2O2	0
cgly[c]	Cys_Gly		C5H10N2O3S	0
cys_L[c]	L_Cysteine		C3H7NO2S	0
acmum6p[c]	N_acetylmuramate_6_phosphate		C11H17NO11P	-3
anth[c]	Anthranilate		C7H6NO2	-1
pran[c]	N__5_Phospho_D_ribosyl_anthranilate		C12H13NO9P	-3
2aobut[c]	L_2_Amino_3_oxobutanoate		C4H7NO3	0
pimACP[c]	Pimeloyl_acyl_carrier_protein		C18H31N2O10PRS	-1
ala_B[c]	beta_Alanine		C3H7NO2	0
msa[c]	Malonate_semialdehyde		C3H3O3	-1
5apentam[c]	5_Aminopentanamide		C5H12N2O	0
5aptn[c]	5_Aminopentanoate		C5H11NO2	0
glyc3p[c]	Glycerol_3_phosphate		C3H7O6P	-2
5apru[c]	5_Amino_6__5__phosphoribosylamino_uracil		C9H13N4O9P	-2
5aprbu[c]	5_Amino_6__5__phosphoribitylamino_uracil		C9H15N4O9P	-2
trdrd[c]	Reduced_thioredoxin		XH2	0
so3[c]	Sulfite		O3S	-2
trdox[c]	Oxidized_thioredoxin		X	0
grxrd[c]	glutaredoxin__reduced_		XH2	0
grxox[c]	glutaredoxin__oxidized_		X	0
oxptn[c]	5_Oxopentanoate		C5H7O3	-1
argsuc[c]	N_omega___L_Arginino_succinate		C10H17N4O6	-1
arg_L[c]	L_Arginine		C6H15N4O2	1
citr_L[c]	L_Citrulline		C6H13N3O3	0
trnaarg[c]	tRNA_Arg_		R	0
argtrna[c]	L_Arginyl_tRNA_Arg_		C6H14N4OR	2
aspsa[c]	L_Aspartate_4_semialdehyde		C4H7NO3	0
4pasp[c]	4_Phospho_L_aspartate		C4H6NO7P	-2
asn_L[c]	L_Asparagine		C4H8N2O3	0
asn_L[p]	L_Asparagine		C4H8N2O3	0
asp_L[p]	L_Aspartate		C4H6NO4	-1
nh4[p]	Ammonium		H4N	1
asn_L[e]	L_Asparagine		C4H8N2O3	0
aso3[c]	arsenite		AsO3	-3
aso3[p]	arsenite		AsO3	-3
aso3[e]	arsenite		AsO3	-3
aso4[p]	arsenate		AsO4	-3
aso4[c]	arsenate		AsO4	-3
aso4[e]	arsenate		AsO4	-3
cbp[c]	Carbamoyl_phosphate		CH2NO5P	-2
cbasp[c]	N_Carbamoyl_L_aspartate		C5H6N2O5	-2
oaa[c]	Oxaloacetate		C4H2O5	-2
q8[c]	Ubiquinone_8		C49H74O4	0
iasp[c]	Iminoaspartate		C4H3NO4	-2
q8h2[c]	Ubiquinol_8		C49H76O4	0
succ[c]	Succinate		C4H4O4	-2
asp_L[e]	L_Aspartate		C4H6NO4	-1
trnaasp[c]	tRNA_Asp_		R	0
asptrna[c]	L_Aspartyl_tRNA_Asp_		C4H5NO3R	0
gthrd[c]	Reduced_glutathione		C10H16N3O6S	-1
gthox[c]	Oxidized_glutathione		C20H30N6O12S2	-2
sucarg[c]	N2_Succinyl_L_arginine		C10H17N4O5	-1
athr_L[c]	L_Allo_threonine		C4H9NO3	0
itp[c]	ITP		C10H11N4O14P3	-4
prbatp[c]	1__5_Phosphoribosyl__ATP		C15H19N5O20P4	-6
btn[c]	Biotin		C10H15N2O3S	-1
btamp[c]	Biotinyl_5__AMP		C20H27N7O9PS	-1
balabala[p]	beta_alanyl_beta_alanine		C6H12N2O3	0
balabala[c]	beta_alanyl_beta_alanine		C6H12N2O3	0
balabala[e]	beta_alanyl_beta_alanine		C6H12N2O3	0
hco3[p]	Bicarbonate		CHO3	-1
5hecto[c]	5_hydroxyectoine		C6H10N2O3	0
5mthf[c]	5_Methyltetrahydrofolate		C20H24N7O6	-1
bmocogdp[c]	bis_molybdopterin_guanine_dinucleotide		C40H44N20O27P4S4Mo	-4
ca2[c]	Calcium		Ca	2
cl[c]	Chloride		Cl	-1
clpn140[p]	cardiolipin__tetratetradecanoyl__n_C140_		C65H124O17P2	-2
clpn160[p]	cardiolipin__tetrahexadecanoyl__n_C160_		C73H140O17P2	-2
clpn161[p]	cardiolipin__tetrahexadec_9_enoyl__n_C161_		C73H132O17P2	-2
clpn180[p]	cardiolipin__tetraoctadecanoyl__n_C180_		C81H156O17P2	-2
clpn181[p]	cardiolipin__tetraoctadec_11_enoyl__n_C181_		C81H148O17P2	-2
cobalt2[c]	Co2		Co	2
cpg160[c]	cyclopropane_phosphatidylglycerol__dihexadec_9_10_cyclo_anoyl__n_C160_cyclo_		C40H74O10P1	-1
ctp[c]	CTP		C9H12N3O14P3	-4
cu2[c]	Cu2		Cu	2
datp[c]	dATP		C10H12N5O12P3	-4
dctp[c]	dCTP		C9H12N3O13P3	-4
dgtp[c]	dGTP		C10H12N5O13P3	-4
dttp[c]	dTTP		C10H13N2O14P3	-4
fe2[c]	Fe2		Fe	2
fe3[c]	Fe3		Fe	3
hemeO[c]	Heme_O		C49H56FeN4O5	-2
ile_L[c]	L_Isoleucine		C6H13NO2	0
k[c]	potassium		K	1
lipopb[c]	lipoate__protein_bound_		C8H13OS2	1
lys_L[c]	L_Lysine		C6H15N2O2	1
met_L[c]	L_Methionine		C5H11NO2S	0
mg2[c]	magnesium		Mg	2
mlthf[c]	5_10_Methylenetetrahydrofolate		C20H21N7O6	-2
mn2[c]	Mn2		Mn	2
mocogdp[c]	molybdopterin_guanine_dinucleotide		C20H22N10O15P2S2Mo	-2
murein3p3p[p]	two_linked_disacharide_tripeptide_murein_units__uncrosslinked__middle_of_chain_		C68H104N12O38	-4
murein3px4p[p]	two_disacharide_linked_murein_units__tripeptide_crosslinked_tetrapeptide__A2pm_D_ala___middle_of_chain_		C71H107N13O38	-4
murein4p4p[p]	two_linked_disacharide_tetrapeptide_murein_units__uncrosslinked__middle_of_chain_		C74H114N14O40	-4
murein4px4p[p]	two_disacharide_linked_murein_units__tetrapeptide_corsslinked_tetrapeptide__A2pm_D_ala___middle_of_chain_		C74H112N14O39	-4
murein4px4px4p[p]	three_disacharide_linked_murein_units__tetrapeptide_crosslinked_tetrapeptide__A2pm_D_ala___tetrapeptide_corsslinked_tetrapeptide__A2pm_D_ala____middle_of_chain_		C111H167N21O58	-6
na1[c]	Sodium		Na	1
ni2[c]	nickel		Ni	2
pe140[p]	phosphatidylethanolamine__ditetradecanoyl__n_C140_		C33H66N1O8P1	0
pe160[p]	phosphatidylethanolamine__dihexadecanoyl__n_C160_		C37H74N1O8P1	0
pe161[p]	phosphatidylethanolamine__dihexadec_9enoyl__n_C161_		C37H70N1O8P1	0
pe180[p]	phosphatidylethanolamine__dioctadecanoyl__n_C180_		C41H82N1O8P1	0
pe181[p]	phosphatidylethanolamine__dioctadec_11_enoyl__n_C181_		C41H78N1O8P1	0
phe_L[c]	L_Phenylalanine		C9H11NO2	0
pro_L[c]	L_Proline		C5H9NO2	0
ptrc[c]	Putrescine		C4H14N2	2
ribflv[c]	Riboflavin		C17H20N4O6	0
ser_L[c]	L_Serine		C3H7NO3	0
sheme[c]	Siroheme		C42H36FeN4O16	-8
so4[c]	Sulfate		O4S	-2
spmd[c]	Spermidine		C7H22N3	3
thmpp[c]	Thiamine_diphosphate		C12H16N4O7P2S	-2
tyr_L[c]	L_Tyrosine		C9H11NO3	0
udpg[c]	UDPglucose		C15H22N2O17P2	-2
utp[c]	UTP		C9H11N2O15P3	-4
val_L[c]	L_Valine		C5H11NO2	0
zn2[c]	Zinc		Zn	2
fmnh2[c]	Reduced_FMN		C17H21N4O9P	-2
dmbzid[c]	5_6_Dimethylbenzimidazole		C9H10N2	0
doxopa[c]	1_2_Dioxopropanoic_acid		C3H2O4	0
e4p[c]	D_Erythrose_4_phosphate		C4H7O7P	-2
urea[c]	Urea		CH4N2O	0
mptamp[c]	adenylated_molybdopterin		C20H22N10O12P2S2Cu	-2
moco[c]	molybdenum_cofactor		C10H10N5O8PS2Mo	-2
bmoco[c]	bis_molybdenum_cofactor		C20H20N10O13P2S4Mo	-4
bmoco1gdp[c]	bis_molybdopterin_mono_guanine_dinucleotide		C30H32N15O20P3S4Mo	-4
btd_RR[c]	R_R__2_3_Butanediol		C4H10O2	0
btd_RR[e]	R_R__2_3_Butanediol		C4H10O2	0
btd_RR[p]	R_R__2_3_Butanediol		C4H10O2	0
2fe2s[c]	2Fe_2S_iron_sulfur_cluster		S2Fe2	2
dtbt[c]	Dethiobiotin		C10H17N2O3	-1
2fe1s[c]	2Fe_1S_desulfurated_iron_sulfur_cluster		SFe2	2
3uib[c]	3_Ureidoisobutyrate		C5H9N2O3	-1
but[c]	Butyrate (n_C4:0)		C4H7O2	-1
but[p]	Butyrate (n_C4:0)		C4H7O2	-1
but[e]	Butyrate (n_C4:0)		C4H7O2	-1
ca2[e]	Calcium		Ca	2
ca2[p]	Calcium		Ca	2
na1[p]	Sodium		Na	1
h2o2[p]	Hydrogen_peroxide		H2O2	0
o2[p]	O2		O2	0
cbi[c]	Cobinamide		C48H72CoN11O8	0
pppi[c]	Inorganic_triphosphate		HO10P3	-4
cbi[e]	Cobinamide		C48H72CoN11O8	0
cbi[p]	Cobinamide		C48H72CoN11O8	0
cbl1[p]	Cob_I_alamin		C62H88CoN13O14P	-1
cbl1[c]	Cob_I_alamin		C62H88CoN13O14P	-1
cbl1[e]	Cob_I_alamin		C62H88CoN13O14P	-1
cdg[c]	7_deaza_7_carboxyguanine		C7H5N4O3	-1
preq0[c]	7_cyano_7_carbaguanine		C7H5N5O	0
cd2[c]	Cadmium		Cd	2
cd2[p]	Cadmium		Cd	2
k[p]	potassium		K	1
cd2[e]	Cadmium		Cd	2
preq1[c]	7_aminomethyl_7_deazaguanine		C7H10N5O	1
cph4[c]	6_carboxy_5_6_7_8_tetrahydropterin		C7H8N5O3	-1
4c2me[c]	4__cytidine_5__diphospho__2_C_methyl_D_erythritol		C14H23N3O14P2	-2
2p4c2me[c]	2_phospho_4__cytidine_5__diphospho__2_C_methyl_D_erythritol		C14H22N3O17P3	-4
cpe160[c]	cyclopropane_phosphatidylethanolamine__dihexadec_9_10_cyclo_anoyl__n_C160_cyclo_		C39H74N1O8P1	0
cpe180[c]	cyclopropane_phosphatidylethanolamine__dioctadec_11_12_cyclo_anoyl__n_C180_cyclo_		C43H82N1O8P1	0
cpg180[c]	cyclopropane_phosphatidylglycerol__dioctadec_11_12_cyclo_anoyl__n_C180_cyclo_		C44H82O10P1	-1
cgly[p]	Cys_Gly		C5H10N2O3S	0
pmcoa[c]	Pimeloyl_CoA		C28H41N7O19P3S	-5
pphn[c]	Prephenate		C10H8O6	-2
3psme[c]	5_O__1_Carboxyvinyl__3_phosphoshikimate		C10H9O10P	-4
4hbz[c]	4_Hydroxybenzoate		C7H5O3	-1
6chx2coa[c]	6_carboxyhex_2_enoyl_CoA		C28H39N7O19P3S	-5
clpn120[p]	cardiolipin__tetradodecanoyl__n_C120_		C57H108O17P2	-2
pg120[p]	Phosphatidylglycerol__didodecanoyl__n_C120_		C30H58O10P1	-1
pa120[p]	1_2_didodecanoyl_sn_glycerol_3_phosphate		C27H51O8P1	-2
pg140[p]	Phosphatidylglycerol__ditetradecanoyl__n_C140_		C34H66O10P1	-1
pa140[p]	1_2_ditetradecanoyl_sn_glycerol_3_phosphate		C31H59O8P1	-2
clpn141[p]	cardiolipin__tetratetradec_7_enoyl__n_C141_		C65H116O17P2	-2
pg141[p]	Phosphatidylglycerol__ditetradec_7_enoyl__n_C141_		C34H62O10P1	-1
pa141[p]	1_2_ditetradec_7_enoyl_sn_glycerol_3_phosphate		C31H55O8P1	-2
pg160[p]	Phosphatidylglycerol__dihexadecanoyl__n_C160_		C38H74O10P1	-1
pa160[p]	1_2_dihexadecanoyl_sn_glycerol_3_phosphate		C35H67O8P1	-2
pg161[p]	Phosphatidylglycerol__dihexadec_9_enoyl__n_C161_		C38H70O10P1	-1
pa161[p]	1_2_dihexadec_9_enoyl_sn_glycerol_3_phosphate		C35H63O8P1	-2
pg180[p]	Phosphatidylglycerol__dioctadecanoyl__n_C180_		C42H82O10P1	-1
pa180[p]	1_2_dioctadecanoyl_sn_glycerol_3_phosphate		C39H75O8P1	-2
pg181[p]	Phosphatidylglycerol__dioctadec_11_enoyl__n_C181_		C42H78O10P1	-1
pa181[p]	1_2_dioctadec_11_enoyl_sn_glycerol_3_phosphate		C39H71O8P1	-2
glyc[p]	Glycerol		C3H8O3	0
cl[p]	Chloride		Cl	-1
cl[e]	Chloride		Cl	-1
co2[e]	CO2		CO2	0
co2[p]	CO2		CO2	0
confrl[c]	Coniferol		C10H12O3	0
conialdh[c]	Coniferyl_aldehyde		C10H10O3	0
fer[c]	Ferulate		C10H9O4	-1
cobalt2[e]	Co2		Co	2
cobalt2[p]	Co2		Co	2
hgbam[c]	Hydrogenobyrinate_a_c_diamide		C45H57N6O12	-5
co2dam[c]	Cob_II_yrinate_a_c_diamide		C45H56CoN6O12	-4
confrl[e]	Coniferol		C10H12O3	0
confrl[p]	Coniferol		C10H12O3	0
ahdt[c]	2_Amino_4_hydroxy_6__erythro_1_2_3_trihydroxypropyl_dihydropteridine_triphosphate		C9H12N5O13P3	-4
cpmp[c]	cyclic_pyranopterin_monophosphate		C10H13N5O8P	-1
cpppg3[c]	Coproporphyrinogen_III		C36H40N4O8	-4
pppg9[c]	Protoporphyrinogen_IX		C34H38N4O4	-2
crn[c]	L_Carnitine		C7H15NO3	0
crncoa[c]	L_Carnitinyl_CoA		C28H46N8O18P3S	-3
crnDcoa[c]	D_carnitinyl_CoA		C28H46N8O18P3S	-3
ctbtcoa[c]	crotonobetainyl_CoA		C28H44N8O17P3S	-3
crn_D[c]	D_Carnitine		C7H15NO3	0
crn_D[p]	D_Carnitine		C7H15NO3	0
crn_D[e]	D_Carnitine		C7H15NO3	0
crn[p]	L_Carnitine		C7H15NO3	0
crn[e]	L_Carnitine		C7H15NO3	0
csn[c]	Cytosine		C4H5N3O	0
ura[c]	Uracil		C4H4N2O2	0
cspmd[c]	Carboxyspermidine		C8H21N3O2	2
cu[c]	Cu		Cu	1
cu[p]	Cu		Cu	1
cu2[p]	Cu2		Cu	2
cu2[e]	Cu2		Cu	2
cu[e]	Cu		Cu	1
tsul[c]	Thiosulfate		O3S2	-2
cyan[c]	Hydrogen_cyanide		CHN	0
tcynt[c]	Thiocyanate		CNS	-1
cyan[p]	Hydrogen_cyanide		CHN	0
cyan[e]	Hydrogen_cyanide		CHN	0
ficytc[c]	Ferricytochrome_c		C42H52FeN8O6S2	1
focytc[c]	Ferrocytochrome_c		C42H53FeN8O6S2	1
co1dam[c]	Cob_I_yrinate_a_c_diamide		C45H56CoN6O12	-5
acser[c]	O_Acetyl_L_serine		C5H9NO4	0
scys_L[c]	S_Sulfo_L_cysteine		C3H6NO5S2	-1
3sala[c]	3_Sulfino_L_alanine		C3H5NO4S	-2
so2[c]	sulfur_dioxide		O2S	0
cyst_L[c]	L_Cystathionine		C7H14N2O4S	0
trnacys[c]	tRNA_Cys_		R	0
cystrna[c]	L_Cysteinyl_tRNA_Cys_		C3H6NOSR	1
cytd[c]	Cytidine		C9H13N3O5	0
uri[c]	Uridine		C9H12N2O6	0
cmp[c]	CMP		C9H12N3O8P	-2
cdp[c]	CDP		C9H12N3O11P2	-3
dcmp[c]	dCMP		C9H12N3O7P	-2
dcdp[c]	dCDP		C9H12N3O10P2	-3
tyr_D[c]	D_Tyrosine		C9H11NO3	0
phe_D[c]	D_Phenylalanine		C9H11NO2	0
phpyr[c]	Phenylpyruvate		C9H7O3	-1
24dab[c]	L_2_4_Diaminobutanoate		C4H10N2O2	0
aac24dab[c]	N_alpha_Acetyl_L_2_4_diaminobutyrate		C6H12N2O3	0
damp[c]	dAMP		C10H12N5O6P	-2
dadp[c]	dADP		C10H12N5O9P2	-3
ala_D[e]	D_Alanine		C3H7NO2	0
26dap_M[c]	meso_2_6_Diaminoheptanedioate		C7H14N2O4	0
26dap_LL[c]	LL_2_6_Diaminoheptanedioate		C7H14N2O4	0
cdpdddecg[c]	CDP_1_2_didodecanoylglycerol		C36H63N3O15P2	-2
cdpdtdecg[c]	CDP_1_2_ditetradecanoylglycerol		C40H71N3O15P2	-2
cdpdtdec7eg[c]	CDP_1_2_ditetradec_7_enoylglycerol		C40H67N3O15P2	-2
cdpdhdecg[c]	CDP_1_2_dihexadecanoylglycerol		C44H79N3O15P2	-2
cdpdhdec9eg[c]	CDP_1_2_dihexadec_9_enoylglycerol		C44H75N3O15P2	-2
cdpdodecg[c]	CDP_1_2_dioctadecanoylglycerol		C48H87N3O15P2	-2
cdpdodec11eg[c]	CDP_1_2_dioctadec_11_enoylglycerol		C48H83N3O15P2	-2
ditp[c]	dITP		C10H11N4O13P3	-4
ru5p_D[c]	D_Ribulose_5_phosphate		C5H9O8P	-2
db4p[c]	3_4_dihydroxy_2_butanone_4_phosphate		C4H7O6P	-2
dutp[c]	dUTP		C9H11N2O14P3	-4
pep[c]	Phosphoenolpyruvate		C3H2O6P	-3
2dda7p[c]	2_Dehydro_3_deoxy_D_arabino_heptonate_7_phosphate		C7H10O10P	-3
dgmp[c]	dGMP		C10H12N5O7P	-2
dgdp[c]	dGDP		C10H12N5O10P2	-3
23dhmb[c]	R__2_3_Dihydroxy_3_methylbutanoate		C5H9O4	-1
3mob[c]	3_Methyl_2_oxobutanoate		C5H7O3	-1
23dhmp[c]	R__2_3_Dihydroxy_3_methylpentanoate		C6H11O4	-1
3mop[c]	S__3_Methyl_2_oxopentanoate		C6H9O3	-1
dhdda[c]	(2Z)_2,4_Dihydroxydec_2_ene_1,10_dioc_acid		C10H14O6	-2
23dhdp[c]	2_3_Dihydrodipicolinate		C7H5NO4	-2
thdp[c]	2_3_4_5_Tetrahydrodipicolinate		C7H7NO4	-2
dhf[c]	7_8_Dihydrofolate		C19H19N7O6	-2
dhpt[c]	Dihydropteroate		C14H13N6O3	-1
dhmpt[c]	Dihydromonapterin		C9H13N5O4	0
thmnp[c]	Tetrahydromonapterin		C9H15N5O4	0
dhnpt[c]	Dihydroneopterin		C9H13N5O4	0
gcald[c]	Glycolaldehyde		C2H4O2	0
2ahhmp[c]	2_Amino_4_hydroxy_6_hydroxymethyl_7_8_dihydropteridine		C7H9N5O2	0
dhor_S[c]	S__Dihydroorotate		C5H5N2O4	-1
orot[c]	Orotate		C5H3N2O4	-1
56dthm[c]	5_6_Dihydrothymine		C5H8N2O2	0
cechddd[c]	cis_3_(3_carboxyethyl)_3,5_cyclohexadiene_1,2_diol		C9H11O4	-1
25drapp[c]	2_5_Diamino_6__ribosylamino__4__3H__pyrimidinone_5__phosphate		C9H14N5O8P	-2
3dhq[c]	3_Dehydroquinate		C7H9O6	-1
3dhsk[c]	3_Dehydroshikimate		C7H7O5	-1
PHB[c]	PHB granule		C4H6O2R	0
dmpp[c]	Dimethylallyl_diphosphate		C5H9O7P2	-3
ipdp[c]	Isopentenyl_diphosphate		C5H9O7P2	-3
grdp[c]	Geranyl_diphosphate		C10H17O7P2	-3
h2mb4p[c]	1_hydroxy_2_methyl_2__E__butenyl_4_diphosphate		C5H9O8P2	-3
2omhmbl[c]	2_Octaprenyl_3_methyl_5_hydroxy_6_methoxy_1_4_benzoquinol		C48H74O4	0
dhpmp[c]	Dihydroneopterin_monophosphate		C9H12N5O7P	-2
35dnta[c]	N_N_bis_3_5_dinitrotolyl__amine		C14H11N5O8	0
35dnta[e]	N_N_bis_3_5_dinitrotolyl__amine		C14H11N5O8	0
dpcoa[c]	Dephospho_CoA		C21H33N7O13P2S	-2
PVA[p]	Polyvinyl alcohol		C2H4OR	0
pqq[p]	Pyrroloquinoline-quinone		C14H3N2O8	0
PVAOX[p]	Oxidized polyvinyl alcohol		C2H2OR	0
pqqh2[p]	Reduced pyrroloquinoline-quinone		C14H5N2O8	0
pvad[p]	Decreasing PVA polymer		R	0
phe_D[p]	D_Phenylalanine		C9H11NO2	0
phe_D[e]	D_Phenylalanine		C9H11NO2	0
2dhp[c]	2_Dehydropantoate		C6H9O4	-1
pant_R[c]	R__Pantoate		C6H11O4	-1
dtmp[c]	dTMP		C10H13N2O8P	-2
dtdp[c]	dTDP		C10H13N2O11P2	-3
tyr_D[p]	D_Tyrosine		C9H11NO3	0
tyr_D[e]	D_Tyrosine		C9H11NO3	0
thym[c]	Thymine		C5H6N2O2	0
duri[c]	Deoxyuridine		C9H12N2O5	0
dump[c]	dUMP		C9H11N2O8P	-2
2dr1p[c]	2_Deoxy_D_ribose 1_phosphate		C5H9O7P	-2
dxyl5p[c]	1_deoxy_D_xylulose_5_phosphate		C5H9O7P	-2
2me4p[c]	2_C_methyl_D_erythritol_4_phosphate		C5H11O7P	-2
g3p[c]	Glyceraldehyde_3_phosphate		C3H5O6P	-2
4per[c]	4_Phospho_D_erythronate		C4H6O8P	-3
3hbcoa[c]	S__3_Hydroxybutanoyl_CoA		C25H38N7O18P3S	-4
2mp2coa[c]	2-Methylprop-2-enoyl-CoA		C25H36N7O17P3S	0
3hhpcoa[c]	3_Hydroxyheptanoyl_CoA		C28H44N7O18P3S	-4
3hhcoa[c]	S__3_Hydroxyhexanoyl_CoA		C27H42N7O18P3S	-4
3hodecoa[c]	S__3_hydroxy__9Z__octadecenyl_CoA		C39H64N7O18P3S	-4
3hocoa[c]	S__3_Hydroxyoctanoyl_CoA		C29H46N7O18P3S	-4
3hhdd7coa[c]	S__3_hydroxy__7Z__hexadecenyl_CoA		C37H60N7O18P3S	-4
3hdd5coa[c]	S__3_hydroxy__5Z__tetradecenyl_CoA		C35H56N7O18P3S	-4
3hdcoa[c]	S__3_Hydroxydecanoyl_CoA		C31H50N7O18P3S	-4
3hddcoa[c]	S__3_Hydroxydodecanoyl_CoA		C33H54N7O18P3S	-4
3htdcoa[c]	S__3_Hydroxytetradecanoyl_CoA		C35H58N7O18P3S	-4
3hhdcoa[c]	S__3_Hydroxyhexadecanoyl_CoA		C37H62N7O18P3S	-4
3hodcoa[c]	S__3_Hydroxyoctadecanoyl_CoA		C39H66N7O18P3S	-4
ecto_L[c]	L_Ectoine		C6H10N2O2	0
2ddg6p[c]	2_Dehydro_3_deoxy_D_gluconate_6_phosphate		C6H8O9P	-3
6pgc[c]	6_Phospho_D_gluconate		C6H10O10P	-3
egmeACP[c]	Enoylglutaryl_acyl_carrier_protein_methyl_ester		C17H27N2O10PRS	-1
gmeACP[c]	Glutaryl_acyl_carrier_protein_methyl_ester		C17H29N2O10PRS	-1
2pg[c]	D_Glycerate_2_phosphate		C3H4O7P	-3
epmeACP[c]	Enoylpimeloyl_acyl_carrier_protein_methyl_ester		C19H31N2O10PRS	-1
pmeACP[c]	Pimeloyl_acyl_carrier_protein_methyl_ester		C19H33N2O10PRS	-1
etoh[e]	Ethanol		C2H6O	0
etoh[p]	Ethanol		C2H6O	0
2m35mdntha[e]	N__2_methyl_3_5_dinitrophenyl__4_methyl_3_5_dinitroaniline		C14H11N5O8	0
3hpppn[e]	3_(3_hydroxy_phenyl)propionate		C9H9O3	-1
bhb[e]	R__3_Hydroxybutanoate		C4H7O3	-1
fald[e]	Formaldehyde		CH2O	0
fe2[e]	Fe2		Fe	2
fe3[e]	Fe3		Fe	3
fer[e]	Ferulate		C10H9O4	-1
glc_D[e]	D_Glucose		C6H12O6	0
glcn[e]	D_Gluconate		C6H11O7	-1
gln_L[e]	L_Glutamine		C5H10N2O3	0
glyc[e]	Glycerol		C3H8O3	0
h2o[e]	H2O		H2O	0
h2o2[e]	Hydrogen_peroxide		H2O2	0
hco3[e]	Bicarbonate		CHO3	-1
his_L[e]	L_Histidine		C6H9N3O2	0
hxa[e]	Hexanoate__n_C60_		C6H11O2	-1
k[e]	potassium		K	1
lac_L[e]	L_Lactate		C3H5O3	-1
man[e]	D_Mannose		C6H12O6	0
meoh[e]	Methanol		CH4O1	0
mg2[e]	magnesium		Mg	2
mn2[e]	Mn2		Mn	2
mobd[e]	Molybdate		MoO4	-2
na1[e]	Sodium		Na	1
nh4[e]	Ammonium		H4N	1
ni2[e]	nickel		Ni	2
no2[e]	Nitrite		NO2	-1
no3[e]	Nitrate		NO3	-1
o2[e]	O2		O2	0
ocdcea[e]	octadecenoate__n_C181_		C18H33O2	-1
octa[e]	octanoate__n_C80_		C8H15O2	-1
pb2[e]	Pb2_Pb		Pb	2
phe_L[e]	L_Phenylalanine		C9H11NO2	0
pi[e]	Phosphate		HO4P	-2
pime[e]	Pimelate		C7H10O4	-2
ppa[e]	Propionate (n_C3:0)		C3H5O2	-1
pppn[e]	Phenylpropanoate		C9H9O2	-1
pro_L[e]	L_Proline		C5H9NO2	0
PVA[e]	Polyvinyl alcohol		C2H4OR	0
pqq[e]	Pyrroloquinoline-quinone		C14H3N2O8	0
ptrc[e]	Putrescine		C4H14N2	2
sba[e]	sebacic_acid		C10H16O4	-2
so2[e]	sulfur_dioxide		O2S	0
so4[e]	Sulfate		O4S	-2
taur[e]	Taurine		C2H7NO3S	0
tcynt[e]	Thiocyanate		CNS	-1
thn[e]	Tetralin		C10H12	0
tnt[e]	2_4_6_Trinitrotoluene		C7H5N3O6	0
trp_L[e]	L_Tryptophan		C11H12N2O2	0
tsul[e]	Thiosulfate		O3S2	-2
tyr_L[e]	L_Tyrosine		C9H11NO3	0
zn2[e]	Zinc		Zn	2
dca[c]	Decanoate__n_C100_		C10H19O2	-1
ddca[c]	Dodecanoate__n_C120_		C12H23O2	-1
ttdca[c]	tetradecanoate__n_C140_		C14H27O2	-1
ttdcea[c]	tetradecenoate__n_C141_		C14H25O2	-1
hdca[c]	Hexadecanoate__n_C160_		C16H31O2	-1
hdcea[c]	Hexadecenoate__n_C161_		C16H29O2	-1
octa[c]	octanoate__n_C80_		C8H15O2	-1
tdecoa[c]	Tetradecenoyl_CoA__n_C141CoA_		C35H56N7O17P3S	-4
hdcoa[c]	Hexadecenoyl_CoA__n_C161CoA_		C37H60N7O17P3S	-4
ocdca[c]	octadecanoate__n_C180_		C18H35O2	-1
ocdcea[c]	octadecenoate__n_C181_		C18H33O2	-1
ptcoa[c]	Pentanoyl_CoA		C26H40N7O17P3S	-4
pta[c]	Pentanoate		C5H9O2	-1
hxa[c]	Hexanoate__n_C60_		C6H11O2	-1
hpa[c]	heptanoate		C7H13O2	-1
ddca[p]	Dodecanoate__n_C120_		C12H23O2	-1
ttdca[p]	tetradecanoate__n_C140_		C14H27O2	-1
ttdcea[p]	tetradecenoate__n_C141_		C14H25O2	-1
hdca[p]	Hexadecanoate__n_C160_		C16H31O2	-1
hdcea[p]	Hexadecenoate__n_C161_		C16H29O2	-1
ocdca[p]	octadecanoate__n_C180_		C18H35O2	-1
ocdcea[p]	octadecenoate__n_C181_		C18H33O2	-1
hxa[p]	Hexanoate__n_C60_		C6H11O2	-1
octa[p]	octanoate__n_C80_		C8H15O2	-1
hmgth[c]	hydroxymethylglutathione		C11H18N3O7S	-1
Sfglutth[c]	S_Formylglutathione		C11H16N3O7S	-1
fald[p]	Formaldehyde		CH2O	0
fdp[c]	D_Fructose_1_6_bisphosphate		C6H10O12P2	-4
dhap[c]	Dihydroxyacetone_phosphate		C3H5O6P	-2
f6p[c]	D_Fructose_6_phosphate		C6H11O9P	-2
ppp9[c]	Protoporphyrin		C34H32N4O4	-2
pheme[c]	Protoheme		C34H30FeN4O4	-2
fe2[p]	Fe2		Fe	2
fe3[p]	Fe3		Fe	3
fer[p]	Ferulate		C10H9O4	-1
4fe4s[c]	4Fe_4S_iron_sulfur_cluster		S4Fe4	2
3fe4s[c]	[3Fe_4S] damaged iron_sulfur cluster		S4Fe3	0
Lfmkynr[c]	L_Formylkynurenine		C11H12N2O4	0
Lkynr[c]	L_Kynurenine		C10H12N2O3	0
flxso[c]	flavodoxin_semi_oxidized		XH	0
flxr[c]	Flavodoxin_reduced		XH	-1
mettrna[c]	L_Methionyl_tRNA__Met_		C5H10NOSR	1
fmettrna[c]	N_Formylmethionyl_tRNA		C6H9NO2SR	0
fmn[c]	FMN		C17H19N4O9P	-2
fdxr_22[c]	ferredoxin__oxided_form_2Fe_2S		Fe2S2X	-1
fdxo_22[c]	ferredoxin__oxided_form_2Fe_2S_		Fe2S2X	0
2ahhmd[c]	2_Amino_4_hydroxy_6_hydroxymethyl_7_8_dihydropteridine_diphosphate		C7H8N5O8P2	-3
forglu[c]	N_Formimidoyl_L_glutamate		C6H8N2O4	-2
Nforglut[c]	N_Formyl_L_glutamate		C6H7NO5	-2
fdxr_42[c]	ferredoxin__reduced_form_42_		Fe8S8X	-2
fdxo_42[c]	ferredoxin__oxidized_form_42_		Fe8S8X	0
5fthf[c]	5_Formyltetrahydrofolate		C20H21N7O7	-2
methf[c]	5_10_Methenyltetrahydrofolate		C20H20N7O6	-1
mal_L[c]	L_Malate		C4H4O5	-2
4fumacac[c]	4_Fumarylacetoacetate		C8H6O6	-2
gam1p[c]	D_Glucosamine_1_phosphate		C6H13NO8P	-1
acgam1p[c]	N_Acetyl_D_glucosamine_1_phosphate		C8H14NO9P	-2
glyc2p[c]	Glycerol_2_phosphate		C3H7O6P	-2
g3pg[p]	Glycerophosphoglycerol		C6H14O8P	-1
g3pg[c]	Glycerophosphoglycerol		C6H14O8P	-1
glu5sa[c]	L_Glutamate_5_semialdehyde		C5H9NO3	0
1pyr5c[c]	1_Pyrroline_5_carboxylate		C5H6NO2	-1
glu5p[c]	L_Glutamate_5_phosphate		C5H8NO7P	-2
g6p_B[c]	beta_D_glucose_6_phosphate		C6H11O9P	-2
6pgl[c]	6_phospho_D_glucono_1_5_lactone		C6H9O9P	-2
g6p[c]	D_Glucose_6_phosphate		C6H11O9P	-2
g1p[c]	D_Glucose_1_phosphate		C6H11O9P	-2
13dpg[c]	3_Phospho_D_glyceroyl_phosphate		C3H4O10P2	-4
gar[c]	N1__5_Phospho_D_ribosyl_glycinamide		C7H14N2O8P	-1
fgam[c]	N2_Formyl_N1__5_phospho_D_ribosyl_glycinamide		C8H13N2O9P	-2
glyclt[c]	Glycolate		C2H3O3	-1
glucys[c]	gamma_L_Glutamyl_L_cysteine		C8H13N2O5S	-1
ppgpp[c]	Guanosine_3__5__bis_diphosphate_		C10H11N5O17P4	-6
gdpmann[c]	GDP_D_mannose		C16H23N5O16P2	-2
man[c]	D_Mannose		C6H12O6	0
gdptp[c]	Guanosine_3__diphosphate_5__triphosphate		C10H11N5O20P5	-7
gam6p[c]	D_Glucosamine_6_phosphate		C6H13NO8P	-1
ggbutal[c]	gamma_glutamyl_gamma_butyraldehyde		C9H16O4N2	0
gg4abut[c]	gamma_glutamyl_gamma_aminobutyric_acid		C9H15O5N2	-1
ggptrc[c]	gamma_glutamyl_putrescine		C9H20O3N3	1
glc_D[p]	D_Glucose		C6H12O6	0
glcn[p]	D_Gluconate		C6H11O7	-1
glutar[c]	Glutarate		C5H6O4	-2
glutcoa[c]	Glutaryl_CoA		C26H37N7O19P3S	-5
gln_L[p]	L_Glutamine		C5H10N2O3	0
glutrna_gln_[c]	L_Glutamyl_tRNA_Gln_		C5H7NO3R	0
glntrna[c]	L_Glutaminyl_tRNA_Gln_		C5H9N2O2R	1
glu_L[p]	L_Glutamate		C5H8NO4	-1
pram[c]	5_Phospho_beta_D_ribosylamine		C5H11NO7P	-1
glu_D[c]	D_Glutamate		C5H8NO4	-1
trnaglu[c]	tRNA__Glu_		R	0
glutrna[c]	L_Glutamyl_tRNA_Glu_		C5H7NO3R	0
glx[c]	Glyoxylate		C2H1O3	-1
2h3oppan[c]	2_Hydroxy_3_oxopropanoate		C3H3O4	-1
glyc_R[c]	R__Glycerate		C3H5O4	-1
glyc3p[p]	Glycerol_3_phosphate		C3H7O6P	-2
pi[p]	Phosphate		HO4P	-2
lgt_S[c]	R__S_Lactoylglutathione		C13H20N3O8S	-1
lac_D[c]	D_Lactate		C3H5O3	-1
trnagly[c]	tRNA_Gly_		R	0
glytrna[c]	Glycyl_tRNA_Gly_		C2H4NOR	1
xmp[c]	Xanthosine_5__phosphate		C10H11N4O9P	-2
frdp[c]	Farnesyl_diphosphate		C15H25O7P2	-3
gthrd[p]	Reduced_glutathione		C10H16N3O6S	-1
xtp[c]	XTP		C10H11N4O15P3	-4
35cgmp[c]	3__5__Cyclic_GMP		C10H11N5O7P	-1
gua[c]	Guanine		C5H5N5O	0
3ohpcoa[c]	3_oxoheptanoyl_CoA		C28H42N7O18P3S	-4
3oodecoa[c]	3_oxo__9Z__octadecenyl_CoA		C39H62N7O18P3S	-4
3ohdd7coa[c]	3_oxo__7Z__hexadecenyl_CoA		C37H58N7O18P3S	-4
3odd5coa[c]	3_oxo__5Z__tetradecenyl_CoA		C35H54N7O18P3S	-4
3ohcoa[c]	3_Oxohexanoyl_CoA		C27H40N7O18P3S	-4
3oocoa[c]	3_Oxooctanoyl_CoA		C29H44N7O18P3S	-4
3odcoa[c]	3_Oxodecanoyl_CoA		C31H48N7O18P3S	-4
3oddcoa[c]	3_Oxododecanoyl_CoA		C33H52N7O18P3S	-4
3otdcoa[c]	3_Oxotetradecanoyl_CoA		C35H56N7O18P3S	-4
3ohdcoa[c]	3_Oxohexadecanoyl_CoA		C37H60N7O18P3S	-4
3oodcoa[c]	3_Oxooctadecanoyl_CoA		C39H64N7O18P3S	-4
3hptcoa[c]	3_Hydroxypentoyl_CoA		C26H40N7O18P3S	-4
3optcoa[c]	3_Ocopentanoyl_CoA		C26H38N7O18P3S	-4
octdp[c]	all_trans_Octaprenyl_diphosphate		C40H65O7P2	-3
3ophb[c]	3_Octaprenyl_4_hydroxybenzoate		C47H69O3	-1
hddda[c]	2_hydroxydec_2,4_diene_1,10_dioc_acid		C10H12O5	-2
glc_D[c]	D_Glucose		C6H12O6	0
4mlacac[c]	4_Maleylacetoacetate		C8H6O6	-2
urcan[c]	Urocanate		C6H5N2O2	-1
his_L[p]	L_Histidine		C6H9N3O2	0
histd[c]	L_Histidinol		C6H12N3O	1
hisp[c]	L_Histidinol_phosphate		C6H11N3O4P	-1
trnahis[c]	tRNA_His_		R	0
histrna[c]	L_Histidyl_tRNA_His_		C6H8N3OR	1
hkndd[c]	2_Hydroxy_6_oxonona_2,4_diene_1,9_dioate		C9H8O6	-2
hLkynr[c]	3_Hydroxy_L_kynurenine		C10H12N2O4	0
ppbng[c]	Porphobilinogen		C10H13N2O4	-1
hmbil[c]	Hydroxymethylbilane		C40H38N4O17	-8
hmgcoa[c]	Hydroxymethylglutaryl_CoA		C27H39N7O20P3S	-5
4ahmmp[c]	4_Amino_5_hydroxymethyl_2_methylpyrimidine		C6H9N3O	0
4h2opntn[c]	4_Hydroxy_2_oxopentanoate		C5H7O4	-1
3hpppn[p]	3_(3_hydroxy_phenyl)propionate		C9H9O3	-1
hom_L[c]	L_Homoserine		C4H9NO3	0
phom[c]	O_Phospho_L_homoserine		C4H8NO6P	-2
suchms[c]	O_Succinyl_L_homoserine		C8H12NO6	-1
imacp[c]	3__Imidazol_4_yl__2_oxopropyl_phosphate		C6H7N2O5P	-2
hgbyr[c]	Hydrogenobyrinate		C45H54N4O14	-6
iscssh[c]	IscS_with_bound_sulfur		HS2R	0
iscu[c]	IscU_scaffold_protein		H8O2S6R	0
iscs[c]	IscS_sulfur_acceptor_protein		HSR	0
iscu_2fe2s[c]	IscU_with_bound_2Fe_2S_cluster		H4O2S8Fe2R	-2
iscu_2fe2s2[c]	IscU_with_two_bound_2Fe_2S_clusters		O2S10Fe4R	-4
iscu_4fe4s[c]	IscU_with_bound_4Fe_4S_cluster		H4O2S10Fe4R	-2
prlp[c]	5__5_phospho_1_deoxyribulos_1_ylamino_methylideneamino_1__5_phosphoribosyl_imidazole_4_carboxamide		C15H21N5O15P2	-4
eig3p[c]	D_erythro_1__Imidazol_4_yl_glycerol_3_phosphate		C6H9N2O6P	-2
2cpr5p[c]	1__2_Carboxyphenylamino__1_deoxy_D_ribulose_5_phosphate		C12H13NO9P	-3
3ig3p[c]	C___3_Indolyl__glycerol_3_phosphate		C11H12NO6P	-2
trnaile[c]	tRNA_Ile_		R	0
iletrna[c]	L_Isoleucyl_tRNA_Ile_		C6H12NOR	1
3c2hmp[c]	3_Carboxy_2_hydroxy_4_methylpentanoate		C7H10O5	-2
3c4mop[c]	3_Carboxy_4_methyl_2_oxopentanoate		C7H8O5	-2
2ippm[c]	2_Isopropylmaleate		C7H8O4	-2
3c3hmp[c]	3_Carboxy_3_hydroxy_4_methylpentanoate		C7H10O5	-2
4izp[c]	4_Imidazolone_5_propanoate		C6H7N2O3	-1
ppcoa[c]	Propanoyl_CoA		C24H36N7O17P3S	-4
lac_L[c]	L_Lactate		C3H5O3	-1
lac_L[p]	L_Lactate		C3H5O3	-1
4mop[c]	4_Methyl_2_oxopentanoate		C6H9O3	-1
trnaleu[c]	tRNA_Leu_		R	0
leutrna[c]	L_Leucyl_tRNA_Leu_		C6H12NOR	1
octapb[c]	octanoate__protein_bound_		C8H15O	1
lmalcoa[c]	L_malyl_CoA		C25H35N7O20P3S	-5
1ddecg3p[p]	1_dodecanoyl_sn_glycerol_3_phosphate		C15H29O7P1	-2
1tdecg3p[p]	1_tetradecanoyl_sn_glycerol_3_phosphate		C17H33O7P1	-2
1tdec7eg3p[p]	1_tetradec_7_enoyl_sn_glycerol_3_phosphate		C17H31O7P1	-2
1hdecg3p[p]	1_hexadecanoyl_sn_glycerol_3_phosphate		C19H37O7P1	-2
1hdec9eg3p[p]	1_hexadec_9_enoyl_sn_glycerol_3_phosphate		C19H35O7P1	-2
1odecg3p[p]	1_octadecanoyl_sn_glycerol_3_phosphate		C21H41O7P1	-2
1odec11eg3p[p]	1_octadec_11_enoyl_sn_glycerol_3_phosphate		C21H39O7P1	-2
1agpg160[p]	1_Acyl_sn_glycero_3_phosphoglycerol__n_C160_		C22H44O9P1	-1
1agpg161[p]	1_Acyl_sn_glycero_3_phosphoglycerol__n_C161_		C22H42O9P1	-1
1agpg180[p]	1_Acyl_sn_glycero_3_phosphoglycerol__n_C180_		C24H48O9P1	-1
1agpg181[p]	1_Acyl_sn_glycero_3_phosphoglycerol__n_C181_		C24H46O9P1	-1
trnalys[c]	tRNA_Lys_		R	0
lystrna[c]	L_Lysine_tRNA__Lys_		C6H14N2OR	2
malcoame[c]	malonyl_CoA_methyl_ester		C25H36N7O19P3S	-4
male[c]	Maleate		C4H2O4	-2
man1p[c]	D_Mannose_1_phosphate		C6H11O9P	-2
man6p[c]	D_Mannose_6_phosphate		C6H11O9P	-2
man[p]	D_Mannose		C6H12O6	0
ivcoa[c]	Isovaleryl_CoA		C26H40N7O17P3S	-4
3mb2coa[c]	3_Methylbut_2_enoyl_CoA		C26H38N7O17P3S	-4
3mgcoa[c]	3_Methylglutaconyl_CoA		C27H37N7O19P3S	-5
murein5p5p[p]	two_linked_disacharide_pentapeptide_murein_units__uncrosslinked__middle_of_chain_		C80H124N16O42	-4
murein5px4p[p]	two_disacharide_linked_murein_units__pentapeptide_crosslinked_tetrapeptide__A2pm_D_ala___middle_of_chain_		C77H117N15O40	-4
murein5px3p[p]	two_disacharide_linked_murein_units__pentapeptide_corsslinked_tripeptide__A2pm_A2pm___middle_of_chain_		C74H112N14O39	-4
murein5p5p5p[p]	three_linked_disacharide_pentapeptide_murein_units__uncrosslinked__middle_of_chain_		C120H186N24O63	-6
murein5px4px4p[p]	three_disacharide_linked_murein_units__pentapeptide_crosslinked_tetrapeptide__A2pm_D_ala__tetrapeptide_corsslinked_tetrapeptide__A2pm_D_ala____middle_of_chain_		C114H172N22O59	-6
murein5p4p[p]	two_linked_disacharide_pentapeptide_and_tetrapeptide_murein_units__uncrosslinked__middle_of_chain_		C77H119N15O41	-4
murein5p3p[p]	two_linked_disacharide_pentapeptide_and_tripeptide_murein_units__uncrosslinked__middle_of_chain_		C74H114N14O40	-4
murein4p3p[p]	two_linked_disacharide_tetrapeptide_and_tripeptide_murein_units__uncrosslinked__middle_of_chain_		C71H109N13O39	-4
murein4px4p4p[p]	three_disacharide_linked_murein_units__tetrapeptide_crosslinked_tetrapeptide__A2pm_D_ala___one_uncrosslinked_tetrapaptide___middle_of_chain_		C111H169N21O59	-6
2m35mdntha[c]	N__2_methyl_3_5_dinitrophenyl__4_methyl_3_5_dinitroaniline		C14H11N5O8	0
2mecdp[c]	2_C_methyl_D_erythritol_2_4_cyclodiphosphate		C5H10O9P2	-2
meoh[p]	Methanol		CH4O1	0
meoh[c]	Methanol		CH4O1	0
ch4s[c]	Methanethiol		CH4S	0
metsox_S_L[c]	L_Methionine_Sulfoxide		C5H11NO3S	0
metsox_R_L[c]	L_methionine_R_sulfoxide		C5H11NO3S	0
trnamet[c]	tRNA_Met_		R	0
mg2[p]	magnesium		Mg	2
murein3px3p[p]	two_disacharide_linked_murein_units__tripeptide_crosslinked_tripeptide__A2pm_A2pm___middle_of_chain_		C68H102N12O37	-4
mmcoa_S[c]	(S)_Methylmalonyl_CoA		C25H35N7O19P3S	-5
mmcoa_R[c]	(R)_Methylmalonyl_CoA		C25H35N7O19P3S	-5
mn2[p]	Mn2		Mn	2
moadamp[c]	MoaD_Protein_with_bound_AMP		C11H12N5O8P1X	-1
moadcosh[c]	MoaD_Protein_with_thiocarboxylate		C1H1O1S1X	0
mobd[p]	Molybdate		MoO4	-2
mobd[c]	Molybdate		MoO4	-2
mpt[c]	molybdopterin		C10H10N5O6PS2Cu	-2
uaagmda[c]	Undecaprenyl_diphospho_N_acetylmuramoyl__N_acetylglucosamine__L_ala_D_glu_meso_2_6_diaminopimeloyl_D_ala_D_ala		C95H152N8O28P2	-4
udcpdp[c]	Undecaprenyl_diphosphate		C55H89O7P2	-3
moadcoo[c]	MoaD_Protein_with_carboxylate		C1O2X	-1
nmn[c]	NMN		C11H14N2O8P	-1
ncam[c]	Nicotinamide		C6H6N2O	0
dnad[c]	Deamino_NAD		C21H24N6O15P2	-2
nac[c]	Nicotinate		C6H4NO2	-1
nicrnt[c]	Nicotinate_D_ribonucleotide		C11H12NO9P	-2
udp[c]	UDP		C9H11N2O12P2	-3
dudp[c]	dUDP		C9H11N2O11P2	-3
ni2[p]	nickel		Ni	2
5prdmbz[c]	N1__5_Phospho_alpha_D_ribosyl__5_6_dimethylbenzimidazole		C14H17N2O7P	-2
quln[c]	Quinolinate		C7H3NO4	-2
no2[p]	Nitrite		NO2	-1
no2[c]	Nitrite		NO2	-1
no3[c]	Nitrate		NO3	-1
no3[p]	Nitrate		NO3	-1
xtsn[c]	Xanthosine		C10H12N4O6	0
ins[c]	Inosine		C10H12N4O5	0
dimp[c]	dIMP		C10H11N4O7P	-2
din[c]	Deoxyinosine		C10H12N4O4	0
ump[c]	UMP		C9H11N2O9P	-2
dcyt[c]	Deoxycytidine		C9H13N3O4	0
thymd[c]	Thymidine		C10H14N2O5	0
dad_2[c]	Deoxyadenosine		C10H13N5O3	0
dgsn[c]	Deoxyguanosine		C10H13N5O4	0
gsn[c]	Guanosine		C10H13N5O5	0
t2octdcoa[c]	trans_2_octenedioyl_CoA		C29H41N7O19P3S	-5
hgmeACP[c]	3_Hydroxyglutaryl_acyl_carrier_protein_methyl_ester		C17H29N2O11PRS	-1
ogmeACP[c]	3_Oxo_glutaryl_acyl_carrier_protein_methyl_ester		C17H27N2O11PRS	-1
ohpb[c]	2_Oxo_3_hydroxy_4_phosphobutanoate		C4H4O8P	-3
2ohph[c]	2_Octaprenyl_6_hydroxyphenol		C46H70O2	0
2omph[c]	2_Octaprenyl_6_methoxyphenol		C47H72O2	0
ibcoa[c]	Isobutyryl_CoA		C25H38N7O17P3S	-4
2ombzl[c]	2_Octaprenyl_6_methoxy_1_4_benzoquinol		C47H72O3	0
2ommbl[c]	2_Octaprenyl_3_methyl_6_methoxy__1_4_benzoquinol		C48H74O3	0
orot5p[c]	Orotidine_5__phosphate		C10H10N2O11P	-3
2oph[c]	2_Octaprenylphenol		C46H70O	0
hpmeACP[c]	3_Hydroxypimeloyl_acyl_carrier_protein_methyl_ester		C19H33N2O11PRS	-1
opmeACP[c]	3_Oxo_pimeloyl_acyl_carrier_protein_methyl_ester		C19H31N2O11PRS	-1
pnto_R[c]	R__Pantothenate		C9H16NO5	-1
ugmda[c]	UDP_N_acetylmuramoyl_L_alanyl_D_glutamyl_meso_2_6_diaminopimeloyl_D_alanyl_D_alanine		C41H61N9O28P2	-4
udcpp[c]	Undecaprenyl_phosphate		C55H89O4P	-2
uagmda[c]	Undecaprenyl_diphospho_N_acetylmuramoyl_L_alanyl_D_glutamyl_meso_2_6_diaminopimeloyl_D_alanyl_D_alanine		C87H139N7O23P2	-4
pb2[c]	Pb2_Pb		Pb	2
pb2[p]	Pb2_Pb		Pb	2
adhlam[c]	S_Acetyldihydrolipoamide		C10H19NO2S2	0
pdx5p[c]	Pyridoxine_5__phosphate		C8H10NO6P	-2
pe140[c]	phosphatidylethanolamine__ditetradecanoyl__n_C140_		C33H66N1O8P1	0
pg120[c]	Phosphatidylglycerol__didodecanoyl__n_C120_		C30H58O10P1	-1
pg140[c]	Phosphatidylglycerol__ditetradecanoyl__n_C140_		C34H66O10P1	-1
pg141[c]	Phosphatidylglycerol__ditetradec_7_enoyl__n_C141_		C34H62O10P1	-1
3pg[c]	3_Phospho_D_glycerate		C3H4O7P	-3
3php[c]	3_Phosphohydroxypyruvate		C3H2O7P	-3
2pglyc[c]	2_Phosphoglycolate		C2H2O6P	-3
pgp120[c]	Phosphatidylglycerophosphate__didodecanoyl__n_C120_		C30H57O13P2	-3
pgp120[p]	Phosphatidylglycerophosphate__didodecanoyl__n_C120_		C30H57O13P2	-3
pgp140[c]	Phosphatidylglycerophosphate__ditetradecanoyl__n_C140_		C34H65O13P2	-3
pgp140[p]	Phosphatidylglycerophosphate__ditetradecanoyl__n_C140_		C34H65O13P2	-3
pgp141[c]	Phosphatidylglycerophosphate__ditetradec_7_enoyl__n_C141_		C34H61O13P2	-3
pgp141[p]	Phosphatidylglycerophosphate__ditetradec_7_enoyl__n_C141_		C34H61O13P2	-3
pgp160[c]	Phosphatidylglycerophosphate__dihexadecanoyl__n_C160_		C38H73O13P2	-3
pgp160[p]	Phosphatidylglycerophosphate__dihexadecanoyl__n_C160_		C38H73O13P2	-3
pgp161[c]	Phosphatidylglycerophosphate__dihexadec_9_enoyl__n_C161_		C38H69O13P2	-3
pgp161[p]	Phosphatidylglycerophosphate__dihexadec_9_enoyl__n_C161_		C38H69O13P2	-3
pgp180[c]	Phosphatidylglycerophosphate__dioctadecanoyl__n_C180_		C42H81O13P2	-3
pgp180[p]	Phosphatidylglycerophosphate__dioctadecanoyl__n_C180_		C42H81O13P2	-3
pgp181[c]	Phosphatidylglycerophosphate__dioctadec_11_enoyl__n_C181_		C42H77O13P2	-3
pgp181[p]	Phosphatidylglycerophosphate__dioctadec_11_enoyl__n_C181_		C42H77O13P2	-3
phbg[c]	Growing PHB granule		R	0
phe_L[p]	L_Phenylalanine		C9H11NO2	0
trnaphe[c]	tRNA_Phe_		R	0
phetrna[c]	L_Phenylalanyl_tRNA_Phe_		C9H10NOR	1
phnac[c]	Phosphonoacetate		C2H2O5P	-3
pime[p]	Pimelate		C7H10O4	-2
4r5au[c]	4__1_D_Ribitylamino__5_aminouracil		C9H16N4O6	0
2mahmp[c]	2_Methyl_4_amino_5_hydroxymethylpyrimidine_diphosphate		C6H8N3O7P2	-3
4ppan[c]	D_4__Phosphopantothenate		C9H15NO8P	-3
ppap[c]	Propanoyl phosphate		C3H5O5P	-2
ppa[c]	Propionate (n_C3:0)		C3H5O2	-1
ppa[p]	Propionate (n_C3:0)		C3H5O2	-1
4ppcys[c]	N___R__4_Phosphopantothenoyl__L_cysteine		C12H20N2O9PS	-3
pan4p[c]	Pantetheine_4__phosphate		C11H21N2O7PS	-2
ppi50[c]	Polyphosphate_50_		HO151P50	-51
r1p[c]	alpha_D_Ribose_1_phosphate		C5H9O8P	-2
pppn[c]	Phenylpropanoate		C9H9O2	-1
pppn[p]	Phenylpropanoate		C9H9O2	-1
fpram[c]	2__Formamido__N1__5_phospho_D_ribosyl_acetamidine		C8H15N3O8P	-1
prbamp[c]	1__5_Phosphoribosyl__AMP		C15H19N5O14P2	-4
prfp[c]	1__5_Phosphoribosyl__5__5_phosphoribosylamino_methylideneaminoimidazole_4_carboxamide		C15H21N5O15P2	-4
pro_L[p]	L_Proline		C5H9NO2	0
trnapro[c]	tRNA_Pro_		R	0
protrna[c]	L_Prolyl_tRNA_Pro_		C5H8NOR	1
skm5p[c]	Shikimate_5_phosphate		C7H8O8P	-3
ps140[c]	phosphatidylserine__ditetradecanoyl__n_C140_		C34H65N1O10P1	-1
ps160[c]	phosphatidylserine__dihexadecanoyl__n_C160_		C38H73N1O10P1	-1
ps161[c]	phosphatidylserine__dihexadec_9_enoyl__n_C161_		C38H69N1O10P1	-1
ps180[c]	phosphatidylserine__dioctadecanoyl__n_C180_		C42H81N1O10P1	-1
ps181[c]	phosphatidylserine__dioctadec_11_enoyl__n_C181_		C42H77N1O10P1	-1
pser_L[c]	O_Phospho_L_serine		C3H6NO6P	-2
ptrc[p]	Putrescine		C4H14N2	2
o2s[c]	Superoxide_anion		O2	-1
trnahisqo[c]	L_Histidyl_tRNA_His__epoxyqueuosine34		C7H10O3R	0
trnahisq[c]	L_Histidyl_tRNA_His__queuosine34		C7H10O2R	0
trnatyrqo[c]	trnatyr_epoxyqueuosine34		C7H10O3R	0
trnatyrq[c]	tRNA_tyr__queuosine34		C7H10O2R	0
trnaaspqo[c]	trnaasp_epoxyqueuosine34		C7H10O3R	0
trnaaspq[c]	tRNA_asp__queuosine34		C7H10O2R	0
trnahis_preq34[c]	L_Histidyl_tRNA_His__preQ1_modified		C2H5R	1
trnatyr_preq34[c]	tRNA_Tyr__preQ1_modified		C2H5R	1
trnaasp_preq34[c]	tRNA_Asp__preQ1_modified		C2H5R	1
dmlz[c]	6_7_Dimethyl_8__1_D_ribityl_lumazine		C13H18N4O6	0
bhb[p]	R__3_Hydroxybutanoate		C4H7O3	-1
xu5p_D[c]	D_Xylulose_5_phosphate		C5H9O8P	-2
s3hddcoa[c]	(S)_3_hydroxydecanedioyl_CoA		C31H47N7O20P3S	-5
s3hodcoa[c]	(S)_3_hydroxyoctanedioyl_CoA		C29H43N7O20P3S	-5
sucorn[c]	N2_Succinyl_L_ornithine		C9H15N2O5	-1
sbacoa[c]	sebacyl_coa		C31H47N7O19P3S	-5
tsbacoa[c]	trans_sebacyl_coa		C31H45N7O19P3S	-5
sba[p]	sebacic_acid		C10H16O4	-2
sl26da[c]	N_Succinyl_LL_2_6_diaminoheptanedioate		C11H16N2O7	-2
sl2a6o[c]	N_Succinyl_2_L_amino_6_oxoheptanedioate		C11H12NO8	-3
trnaser[c]	tRNA_Ser_		R	0
sertrna[c]	L_Seryl_tRNA_Ser_		C3H6NO2R	1
sucglu[c]	N2_Succinyl_L_glutamate		C9H10NO7	-3
sucgsa[c]	N2_Succinyl_L_glutamate_5_semialdehyde		C9H11NO6	-2
dscl[c]	dihydrosirohydrochlorin		C42H41N4O16	-7
scl[c]	sirohydrochlorin		C42H39N4O16	-7
skm[c]	Shikimate		C7H9O5	-1
so2[p]	sulfur_dioxide		O2S	0
so4[p]	Sulfate		O4S	-2
s7p[c]	Sedoheptulose_7_phosphate		C7H13O10P	-2
taur[c]	Taurine		C2H7NO3S	0
taur[p]	Taurine		C2H7NO3S	0
tcynt[p]	Thiocyanate		CNS	-1
thmmp[c]	Thiamin_monophosphate		C12H16N4O4PS	-1
trnatyr[c]	tRNA_Tyr_		R	0
thfglu[c]	Tetrahydrofolyl glutamate		C24H27N8O9	-3
thn[c]	Tetralin		C10H12	0
thn[p]	Tetralin		C10H12	0
thrp[c]	L-Threonine O-3-phosphate		C4H8NO6P	-2
trnathr[c]	tRNA_Thr_		R	0
thrtrna[c]	L_Threonyl_tRNA_Thr_		C4H8NO2R	1
4mpetz[c]	4_Methyl_5__2_phosphoethyl__thiazole		C6H8NO4PS	-2
4hadnt[c]	4_Hydroxylamino_2_6_dinitrotoluene		C7H6N3O5	-1
tntmdh[c]	2_4_6_trinitrotoluene__Meisenheimer_dihydride_complex		C7H7N3O6	0
2hadnt[c]	2_Hydroxylamino_4_6_dinitrotoluene		C7H6N3O5	-1
tnt[c]	2_4_6_Trinitrotoluene		C7H5N3O6	0
tntmmh[c]	2_4_6_Trinitrotoluene_Meisenheimer_monohydride_complex		C7H6N3O6	0
tnt[p]	2_4_6_Trinitrotoluene		C7H5N3O6	0
indole[c]	Indole		C8H7N	0
trp_L[p]	L_Tryptophan		C11H12N2O2	0
trnatrp[c]	tRNA_Trp_		R	0
trptrna[c]	L_Tryptophanyl_tRNA_Trp_		C11H11N2OR	1
tsul[p]	Thiosulfate		O3S2	-2
tyr_L[p]	L_Tyrosine		C9H11NO3	0
tyrtrna[c]	L_Tyrosyl_tRNA_Tyr_		C9H10NO2R	1
uamag[c]	UDP_N_acetylmuramoyl_L_alanyl_D_glutamate		C28H39N5O23P2	-4
ugmd[c]	UDP_N_acetylmuramoyl_L_alanyl_D_gamma_glutamyl_meso_2_6_diaminopimelate		C35H51N7O26P2	-4
uacmam[c]	UDP_N_acetyl_D_mannosamine		C17H25N3O17P2	-2
uacmamu[c]	UDP_N_acetyl_D_mannosaminouronate		C17H22N3O18P2	-3
uacgam[c]	UDP_N_acetyl_D_glucosamine		C17H25N3O17P2	-2
uaccg[c]	UDP_N_acetyl_3_O__1_carboxyvinyl__D_glucosamine		C20H26N3O19P2	-3
uama[c]	UDP_N_acetylmuramoyl_L_alanine		C23H33N4O20P2	-3
uamr[c]	UDP_N_acetylmuramate		C20H28N3O19P2	-3
udpgal[c]	UDPgalactose		C15H22N2O17P2	-2
udpglcur[c]	UDP-D-glucuronate		C15H19N2O18P2	-3
um4p[c]	UDP_N_acetylmuramoyl_L_alanyl_D_gamma_glutamyl_meso_2_6_diaminopimelate_D_alanine		C38H56N8O27P2	-4
uppg3[c]	Uroporphyrinogen_III		C40H36N4O16	-8
trnaval[c]	tRNA_Val_		R	0
valtrna[c]	L_Valyl_tRNA_Val_		C5H10NOR	1
pt2coa[c]	Pent_2_enoyl_CoA		C26H38N7O17P3S	-4
zn2[p]	Zinc		Zn	2

## Sheet: S5_Macromolecular Composition
Macromolecular composition in S. granuli TFA (taken from P. putida and E. coli)
	Macromolecule	Fraction	Fraction normalized
	Protein	0.61	0.586538
	DNA	0.018	0.0173077
	RNA	0.229	0.220192
	murein	0.025	0.0240385
	lipid	0.085	0.0817308
	Inorganic ions	0.01	0.00961538
	Soluble pool	0.029	0.0278846
			from e.coli
			from KT2440
	Reference
	High‐quality genome‐scale metabolic modelling of Pseudomonas putida highlights its broad metabolic capabilities
	Juan Nogales, Joshua Mueller, Steinn Gudmundsson, Francisco J. Canalejo, Estrella Duque, Jonathan Monk, Adam M. Feist, Juan Luis Ramos, Wei Niu and Bernhard O. Palsson
	Environmental Microbiology (2020) 22(1), 255–269
	doi:10.1111/1462-2920.14843

## Sheet: S6_Amino acids
Amino acids composition in S. granuli TFA
	Total codons per aa	Frequency per thousand	Molar ratio	Compound name		Amino acid	Codon	Aa quantity	tRNA	%codon usage total	% codon usage by aminoacid
Ala (A)	193128	139.424	0.139424	ala-L		None	TAA	496		0.04
Arg (R)	106457	76.8542	0.0768542	arg-L		None	TAG	783		0.06
Asn (N)	33282	24.0272	0.0240272	asn-L		None	TGA	2899		0.21
Asp (D)	85872	61.9933	0.0619933	asp-L			GCT	7482	0	0.54	3.87
Cys (C)	10658	7.6943	0.0076943	cys-L			GCA	11455	1	0.82	5.93
Gln (Q)	73339	52.9454	0.0529454	gln-L		Alanine	GCC	72364	1	5.21	37.47
Glu (E)	41101	29.6719	0.0296719	glu-L			GCG	101827	1	7.33	52.73	193128
Gly (G)	124792	90.0908	0.0900908	gly			AGA	998	1	0.07	0.94
His (H)	27365	19.7555	0.0197555	his-L			AGG	3104	1	0.22	2.92
Ile (I)	68897	49.7386	0.0497386	ile-L			CGA	4180	0	0.3	3.93
Leu (L)	135679	97.9504	0.0979504	leu-L		Arginine	CGT	7478	1	0.54	7.02
Lys (K)	38442	27.7523	0.0277523	lys-L			CGG	25089	2	1.81	23.57
Met (M)	32162	23.2186	0.0232186	met-L			CGC	65608	0	4.72	61.63	106457
Phe (F)	48556	35.0539	0.0350539	phe-L		Asparagine	AAT	11245	0	0.81	33.79
Pro (P)	74743	53.959	0.053959	pro-L			AAC	22037	1	1.59	66.21	33282
Ser (S)	70333	50.7753	0.0507753	ser-L		Aspartic acid	GAT	25793	0	1.86	30.04
Thr (T)	71702	51.7636	0.0517636	thr-L			GAC	60079	1	4.32	69.96	85872
Trp (W)	20083	14.4985	0.0144985	trp-L		Cysteine	TGT	1271	0	0.09	11.93
Tyr (Y)	30970	22.3581	0.0223581	tyr-L			TGC	9387	1	0.68	88.07	10658
Val (V)	97620	70.4745	0.0704745	val-L		Glutamic acid	GAA	31766	1	2.29	43.31
	1385181	1000	1				GAG	41573	1	2.99	56.69	73339
						Glutamine	CAA	5782	1	0.42	14.07
							CAG	35319	1	2.54	85.93	41101
							GGA	9769	1	0.7	7.83
							GGT	10020	0	0.72	8.03
						Glycine	GGG	23344	1	1.68	18.71
							GGC	81659	1	5.88	65.44	124792
						Histidine	CAT	13058	0	0.94	47.72
							CAC	14307	1	1.03	52.28	27365
							ATA	2368	0	0.17	3.44
						Isoleucine	ATT	6455	0	0.46	9.37
							ATC	60074	1	4.32	87.19	68897
							TTA	552	1	0.04	0.41
							CTA	1777	1	0.13	1.31
							TTG	8080	1	0.58	5.96
						Leucine	CTT	10535	0	0.76	7.76
							CTC	47723	1	3.43	35.17
							CTG	67012	1	4.82	49.39	135679
						Lysine	AAA	6634	1	0.48	17.26
							AAG	31808	1	2.29	82.74	38442
						Methionine	ATG	32162	3	2.31	100	32162
						Phenylalanine	TTT	7032	0	0.51	14.48
							TTC	41524	1	2.99	85.52	48556
							CCA	2864	1	0.21	3.83
							CCT	3260	0	0.23	4.36
						Proline	CCC	26790	1	1.93	35.84
							CCG	41829	1	3.01	55.96	74743
							TCT	1564	0	0.11	2.22
							TCA	1726	1	0.12	2.45
							AGT	2429	0	0.17	3.45
						Serine	TCC	9162	1	0.66	13.03
							AGC	25849	1	1.86	36.75
							TCG	29603	1	2.13	42.09	70333
							ACT	2240	0	0.16	3.12
							ACA	2964	1	0.21	4.13
						Threonine	ACG	29876	1	2.15	41.67
							ACC	36622	1	2.64	51.08	71702
						Tryptophan	TGG	20083	1	1.45	100	20083
						Tyrosine	TAC	9151	1	0.66	29.55
							TAT	21819	0	1.57	70.45	30970
							GTA	2311	1	0.17	2.37
							GTT	6582	0	0.47	6.74
						Valine	GTG	32541	1	2.34	33.33
							GTC	56186	1	4.04	57.56	97620

## Sheet: S7_DNA
DNA composition in S. granuli TFA.
DNA composition was estimated from genome sequence by using http://www.sciencebuddies.org/science-fair-projects/project_ideas/Genom_GC_Calculator.shtml
		Bases	Number of bases	%	Molar ratio	Compound name
		Number of A	790410	16.8896	0.168896	datp
		Number of C	1548392	33.0863	0.330863	dctp
		Number of G	1549001	33.0994	0.330994	dgtp
		Number of T	792050	16.9247	0.169247	dttp
		Total:	4679853	100	1

## Sheet: S8_RNA
RNA composition in S. granuli TFA
RNA composition was estimated from genome information
		rRNA bases	Molar		tRNA bases	Molar		mRNA bases	Molar		Total RNA (Molar)	Compound name
	C	1019	0.0320642	0.0256514	1051	0.182751	0.0274126	1384437	0.258821	0.012941	0.066005	ctp
	G	1355	0.0426369	0.0341095	1163	0.202226	0.0303339	1383491	0.258644	0.0129322	0.0773755	gtp
	U	894	0.0281309	0.0225047	719	0.125022	0.0187533	683004	0.127688	0.00638438	0.0476424	utp
	A	1130	0.035557	0.0284456	685	0.11911	0.0178665	693528	0.129655	0.00648276	0.0527948	atp
	Total	4398	0.138389	0.110711	3618	0.629108	0.0943662	4144460	0.774807	0.0387404	0.243818
	Total RNA = 0.05 mRNA+ 0.8 rRNA + 0.15 tRNA
